# Supplementary material for: A large‐scale retrospective study in metastatic breast cancer patients using circulating tumour DNA and machine learning to predict treatment outcome and progression‐free survival
Source: Mol Oncol. 2025 Apr 15;19(12):3518–34. doi: 10.1002/1878-0261.70015 (PMC12688166; doi:10.1002/1878-0261.70015)
Supplement: Supplementary file 3 — Table S2. Treatment information for the patients. [file MOL2-19-3518-s002.txt]

Public.ID	ER.status	Her2.status	Group	Treatment	Start.Day	End.Day	Day.Brain.Mets	Day.Death
P1	ER-	Her2+	Her2+	Trastuzumab+Docetaxel	-104	-17	NA	NA
P1	ER-	Her2+	Her2+	Trastuzumab	-17	3694	NA	NA
P2	ER+	Her2+	Her2+	Tamoxifen	581	1370	NA	NA
P2	ER+	Her2+	Her2+	Letrozole	-4141	581	NA	NA
P2	ER+	Her2+	Her2+	E/CMF	-4207	-4141	NA	NA
P3	ER+	Her2+	Her2+	Vinorelbine+Trastuzumab	-42	28	NA	NA
P3	ER+	Her2+	Her2+	Epirubicin	42	70	NA	NA
P3	ER+	Her2+	Her2+	Carboplatin	91	140	NA	NA
P3	ER+	Her2+	Her2+	Trastuzumab+Paclitaxel	28	42	NA	NA
P3	ER+	Her2+	Her2+	Docetaxel+Trastuzumab	-175	-168	NA	NA
P3	ER+	Her2+	Her2+	Vinorelbine	-84	-42	NA	NA
P3	ER+	Her2+	Her2+	Trastuzumab+Capecitabine	-168	-84	NA	NA
P4	ER+	Her2+	Her2+	Trastuzumab	2401	2437	NA	NA
P4	ER+	Her2+	Her2+	Trastuzumab+Paclitaxel	2157	2258	NA	NA
P4	ER+	Her2+	Her2+	Trastuzumab+Capecitabine	1967	2135	NA	NA
P4	ER+	Her2+	Her2+	Trastuzumab+Tamoxifen	1589	1967	NA	NA
P4	ER+	Her2+	Her2+	Trastuzumab	2135	2157	NA	NA
P4	ER+	Her2+	Her2+	Trastuzumab+Capecitabine	-297	462	NA	NA
P4	ER+	Her2+	Her2+	Trastuzumab Emtansine	2437	2626	NA	NA
P4	ER+	Her2+	Her2+	Trastuzumab	2258	2352	NA	NA
P4	ER+	Her2+	Her2+	Trastuzumab+Megestrol acetate	2352	2401	NA	NA
P4	ER+	Her2+	Her2+	Trastuzumab	2728	2759	NA	NA
P4	ER+	Her2+	Her2+	Letrozole	-666	-379	NA	NA
P4	ER+	Her2+	Her2+	Trastuzumab+Anastrazole	1547	1589	NA	NA
P4	ER+	Her2+	Her2+	Trastuzumab+Exemestane	462	1141	NA	NA
P4	ER+	Her2+	Her2+	Trastuzumab	1141	1183	NA	NA
P4	ER+	Her2+	Her2+	Trastuzumab+Tamoxifen	1183	1547	NA	NA
P5	ER+	Her2+	Her2+	Capecitabine	-697	-655	NA	NA
P5	ER+	Her2+	Her2+	Trastuzumab	-340	-270	NA	NA
P5	ER+	Her2+	Her2+	Trastuzumab	-410	-403	NA	NA
P5	ER+	Her2+	Her2+	Capecitabine+Trastuzumab	-655	-410	NA	NA
P5	ER+	Her2+	Her2+	Lapatinib+Capecitabine	59	101	NA	NA
P5	ER+	Her2+	Her2+	Trastuzumab+Vinorelbine	-403	-340	NA	NA
P5	ER+	Her2+	Her2+	Trastuzumab+Paclitaxel	-270	59	NA	NA
P6	ER+	Her2+	Her2+	Capecitabine+Trastuzumab	-189	-67	NA	NA
P6	ER+	Her2+	Her2+	Capecitabine	-214	-189	NA	NA
P6	ER+	Her2+	Her2+	Trastuzumab+Paclitaxel	45	86	NA	NA
P6	ER+	Her2+	Her2+	Trastuzumab	86	156	NA	NA
P6	ER+	Her2+	Her2+	Trastuzumab	24	45	NA	NA
P6	ER+	Her2+	Her2+	Trastuzumab+Docetaxel	-60	24	NA	NA
P6	ER+	Her2+	Her2+	Trastuzumab	-67	-60	NA	NA
P8	ER+	Her2+	Her2+	Trastuzumab	-189	-129	NA	NA
P8	ER+	Her2+	Her2+	Trastuzumab+Zoladex+Anastrazole+Goserelin+Goserelin	-127	4470	NA	NA
P8	ER+	Her2+	Her2+	Trastuzumab+Docetaxel	-254	-189	NA	NA
P8	ER+	Her2+	Her2+	Trastuzumab+Zoladex+Anastrazole	-129	-127	NA	NA
P8	ER+	Her2+	Her2+	Zoladex+Anastrazole+Goserelin+Trastuzumab Emtansine	4470	4807	NA	NA
P8	ER+	Her2+	Her2+	Epirubicin+Cyclophosphamide	-302	-254	NA	NA
P9	ER-	Her2+	Her2+	Trastuzumab+Capecitabine	-894	-453	NA	NA
P9	ER-	Her2+	Her2+	Trastuzumab+Docetaxel	-1069	-957	NA	NA
P9	ER-	Her2+	Her2+	Trastuzumab	-957	-894	NA	NA
P9	ER-	Her2+	Her2+	Epirubicin	149	233	NA	NA
P9	ER-	Her2+	Her2+	Carboplatin	-243	-145	NA	NA
P9	ER-	Her2+	Her2+	Vinorelbine	-138	149	NA	NA
P9	ER-	Her2+	Her2+	Capecitabine	-453	-250	NA	NA
P11	ER+	Her2-	ER+/Her2-	Capecitabine	-580	-56	NA	NA
P11	ER+	Her2-	ER+/Her2-	Vinorelbine	-55	84	NA	NA
P11	ER+	Her2-	ER+/Her2-	Letrozole	-1259	-728	NA	NA
P11	ER+	Her2-	ER+/Her2-	Tamoxifen	84	266	NA	NA
P11	ER+	Her2-	ER+/Her2-	Tamoxifen	-728	-581	NA	NA
P11	ER+	Her2-	ER+/Her2-	Megace	266	2441	NA	NA
P13	ER+	Her2+	Her2+	Lapatinib+Capecitabine	-522	94	NA	NA
P13	ER+	Her2+	Her2+	Lapatinib	-559	-522	NA	NA
P13	ER+	Her2+	Her2+	Trastuzumab+Docetaxel	-1593	-1459	NA	NA
P13	ER+	Her2+	Her2+	Lapatinib	94	186	NA	NA
P13	ER+	Her2+	Her2+	Lapatinib	305	374	NA	NA
P13	ER+	Her2+	Her2+	Lapatinib+Paclitaxel	186	305	NA	NA
P13	ER+	Her2+	Her2+	Exemestane	-1376	-1257	NA	NA
P13	ER+	Her2+	Her2+	Trastuzumab	-1459	-1376	NA	NA
P13	ER+	Her2+	Her2+	Exemestane+Trastuzumab	-1257	-559	NA	NA
P13	ER+	Her2+	Her2+	Letrozole	-1714	-1600	NA	NA
P14	ER+	Her2+	Her2+	Epirubicin	345	359	NA	NA
P14	ER+	Her2+	Her2+	Capecitabine+Lapatinib	95	153	NA	NA
P14	ER+	Her2+	Her2+	Capecitabine	64	95	NA	NA
P14	ER+	Her2+	Her2+	Fluorouracil+Epirubicin+Cyclophosphamide	-947	-869	NA	NA
P14	ER+	Her2+	Her2+	Epirubicin	-869	-846	NA	NA
P14	ER+	Her2+	Her2+	Epirubicin	182	202	NA	NA
P14	ER+	Her2+	Her2+	Letrozole	-844	-827	NA	NA
P14	ER+	Her2+	Her2+	Letrozole+Trastuzumab	-827	-295	NA	NA
P14	ER+	Her2+	Her2+	Epirubicin+Trastuzumab	202	345	NA	NA
P14	ER+	Her2+	Her2+	Letrozole	-295	-150	NA	NA
P14	ER+	Her2+	Her2+	Letrozole+Trastuzumab	-150	-133	NA	NA
P14	ER+	Her2+	Her2+	Trastuzumab	-133	64	NA	NA
P15	ER+	Her2+	Her2+	Capecitabine	-404	-250	NA	NA
P15	ER+	Her2+	Her2+	Exemestane	-543	-404	NA	NA
P15	ER+	Her2+	Her2+	Epirubicin	-218	2	NA	NA
P15	ER+	Her2+	Her2+	Tamoxifen	338	415	NA	NA
P15	ER+	Her2+	Her2+	Paclitaxel	195	275	NA	NA
P15	ER+	Her2+	Her2+	Letrozole	-810	-544	NA	NA
P15	ER+	Her2+	Her2+	Gemcitabine	650	713	NA	NA
P15	ER+	Her2+	Her2+	Paclitaxel	426	646	NA	NA
P15	ER+	Her2+	Her2+	Vinorelbine	48	177	NA	NA
P16	ER+	Her2+	Her2+	Trastuzumab+Capecitabine	0	77	NA	NA
P16	ER+	Her2+	Her2+	Trastuzumab	-21	0	NA	NA
P16	ER+	Her2+	Her2+	Trastuzumab+Paclitaxel	77	189	NA	NA
P16	ER+	Her2+	Her2+	Trastuzumab+Tamoxifen	-293	-21	NA	NA
P16	ER+	Her2+	Her2+	Trastuzumab	-316	-293	NA	NA
P17	ER+	Her2+	Her2+	Trastuzumab+Trastuzumab+Carboplatin	2191	2216	NA	NA
P17	ER+	Her2+	Her2+	Trastuzumab	1274	1280	NA	NA
P17	ER+	Her2+	Her2+	Trastuzumab	1285	1296	NA	NA
P17	ER+	Her2+	Her2+	Trastuzumab+Tamoxifen	2366	2382	NA	NA
P17	ER+	Her2+	Her2+	Trastuzumab+Trastuzumab	2324	2345	NA	NA
P17	ER+	Her2+	Her2+	Trastuzumab	595	631	NA	NA
P17	ER+	Her2+	Her2+	Trastuzumab+Trastuzumab+Gemcitabine	2314	2324	NA	NA
P17	ER+	Her2+	Her2+	Trastuzumab+Trastuzumab	2216	2314	NA	NA
P17	ER+	Her2+	Her2+	Trastuzumab+Anastrazole+Trastuzumab	2023	2191	NA	NA
P17	ER+	Her2+	Her2+	Trastuzumab+S-222611+Trastuzumab	1280	1285	NA	NA
P17	ER+	Her2+	Her2+	Docetaxel	-141	7	NA	NA
P17	ER+	Her2+	Her2+	Trastuzumab	721	751	NA	NA
P17	ER+	Her2+	Her2+	Trastuzumab Emtansine	1348	1505	NA	NA
P17	ER+	Her2+	Her2+	Trastuzumab+Megestrol acetate	751	1274	NA	NA
P17	ER+	Her2+	Her2+	Trastuzumab+Paclitaxel	631	721	NA	NA
P17	ER+	Her2+	Her2+	Epirubicin	1523	1652	NA	NA
P17	ER+	Her2+	Her2+	Trastuzumab+Trastuzumab+Tamoxifen	2345	2366	NA	NA
P17	ER+	Her2+	Her2+	Docetaxel+Letrozole	7	8	NA	NA
P17	ER+	Her2+	Her2+	Trastuzumab	574	575	NA	NA
P17	ER+	Her2+	Her2+	Trastuzumab+Capecitabine	575	595	NA	NA
P17	ER+	Her2+	Her2+	Trastuzumab+Tamoxifen	336	574	NA	NA
P17	ER+	Her2+	Her2+	Trastuzumab+Docetaxel	1873	2006	NA	NA
P17	ER+	Her2+	Her2+	Trastuzumab	1674	1873	NA	NA
P17	ER+	Her2+	Her2+	Trastuzumab+Anastrazole	175	336	NA	NA
P17	ER+	Her2+	Her2+	Letrozole	8	11	NA	NA
P17	ER+	Her2+	Her2+	Letrozole+Trastuzumab	11	84	NA	NA
P17	ER+	Her2+	Her2+	Trastuzumab	2006	2023	NA	NA
P17	ER+	Her2+	Her2+	Trastuzumab+Exemestane	84	175	NA	NA
P18	ER+	Her2+	Her2+	Paclitaxel	142	380	NA	NA
P18	ER+	Her2+	Her2+	Capecitabine+Trastuzumab	-117	135	NA	NA
P19	ER+	Her2+	Her2+	Docetaxel	-54	-49	NA	NA
P19	ER+	Her2+	Her2+	Capecitabine+Lapatinib	-161	-131	NA	NA
P19	ER+	Her2+	Her2+	Trastuzumab	204	208	NA	NA
P19	ER+	Her2+	Her2+	Trastuzumab+Letrozole	141	204	NA	NA
P19	ER+	Her2+	Her2+	Docetaxel+Trastuzumab	-49	132	NA	NA
P19	ER+	Her2+	Her2+	Trastuzumab	132	141	NA	NA
P19	ER+	Her2+	Her2+	Lapatinib	-131	-61	NA	NA
P20	ER+	Her2+	Her2+	Trastuzumab	51	62	NA	NA
P20	ER+	Her2+	Her2+	Trastuzumab+Letrozole	62	793	NA	NA
P20	ER+	Her2+	Her2+	Trastuzumab+Capecitabine	-109	51	NA	NA
P20	ER+	Her2+	Her2+	Trastuzumab+Tamoxifen	793	1199	NA	NA
P20	ER+	Her2+	Her2+	Exemestane+Trastuzumab	-246	-124	NA	NA
P20	ER+	Her2+	Her2+	Trastuzumab Emtansine	1207	1427	NA	NA
P20	ER+	Her2+	Her2+	Exemestane	-260	-246	NA	NA
P20	ER+	Her2+	Her2+	Trastuzumab	-124	-109	NA	NA
P21	ER-	Her2+	Her2+	Trastuzumab	168	921	NA	NA
P21	ER-	Her2+	Her2+	Capecitabine+Trastuzumab	-62	168	NA	NA
P22	ER+	Her2+	Her2+	Trastuzumab+Capecitabine	7	413	NA	NA
P22	ER+	Her2+	Her2+	Capecitabine+Lapatinib	414	475	NA	NA
P22	ER+	Her2+	Her2+	Trastuzumab+Exemestane	-120	7	NA	NA
P22	ER+	Her2+	Her2+	Trastuzumab	-1134	-363	NA	NA
P22	ER+	Her2+	Her2+	Trastuzumab+Letrozole	-363	-120	NA	NA
P22	ER+	Her2+	Her2+	Capecitabine	413	414	NA	NA
P23	ER+	Her2+	Her2+	Docetaxel	-1840	-1694	NA	NA
P23	ER+	Her2+	Her2+	Trastuzumab	-222	111	NA	NA
P23	ER+	Her2+	Her2+	Exemestane	-1876	-1840	NA	NA
P23	ER+	Her2+	Her2+	Anastrazole	-3651	-1876	NA	NA
P23	ER+	Her2+	Her2+	Trastuzumab	-623	-343	NA	NA
P23	ER+	Her2+	Her2+	Trastuzumab	-1358	-658	NA	NA
P23	ER+	Her2+	Her2+	Trastuzumab	-1659	-1484	NA	NA
P24	ER+	Her2-	ER+/Her2-	Capecitabine	-35	23	NA	NA
P26	ER+	Her2-	ER+/Her2-	Letrozole	-188	3170	NA	NA
P27	ER+	Her2-	ER+/Her2-	GDC-0032+Tamoxifen	-483	-280	NA	NA
P27	ER+	Her2-	ER+/Her2-	Capecitabine	-1312	-529	NA	NA
P27	ER+	Her2-	ER+/Her2-	Capecitabine	-102	717	NA	NA
P27	ER+	Her2-	ER+/Her2-	Eribulin	732	836	NA	NA
P27	ER+	Her2-	ER+/Her2-	Fulvestrant+Abemaciclib	931	1471	NA	NA
P27	ER+	Her2-	ER+/Her2-	Paclitaxel	-1642	-1557	NA	NA
P27	ER+	Her2-	ER+/Her2-	Paclitaxel	-213	-115	NA	NA
P27	ER+	Her2-	ER+/Her2-	Carboplatin	854	913	NA	NA
P27	ER+	Her2-	ER+/Her2-	Epirubicin	-1557	-1348	NA	NA
P27	ER+	Her2-	ER+/Her2-	Exemestane	-1348	-1312	NA	NA
P28	ER+	Her2-	ER+/Her2-	Capecitabine	1029	1757	NA	1919
P28	ER+	Her2-	ER+/Her2-	Tamoxifen	-77	1029	NA	1919
P28	ER+	Her2-	ER+/Her2-	Letrozole	-1463	-84	NA	1919
P28	ER+	Her2-	ER+/Her2-	Exemestane	1757	1919	NA	1919
P29	ER+	Her2-	ER+/Her2-	Letrozole	140	567	NA	NA
P29	ER+	Her2-	ER+/Her2-	Tamoxifen	665	875	NA	NA
P29	ER+	Her2-	ER+/Her2-	Anastrazole	-465	140	NA	NA
P31	ER+	Her2-	ER+/Her2-	Gem/Carbo	-177	-67	NA	1144
P31	ER+	Her2-	ER+/Her2-	Letrozole+AZD4547	-246	-234	NA	1144
P31	ER+	Her2-	ER+/Her2-	Capecitabine	-1505	-1199	NA	1144
P31	ER+	Her2-	ER+/Her2-	Letrozole+AZD4547	-512	-501	NA	1144
P31	ER+	Her2-	ER+/Her2-	Exemestane	-896	-827	NA	1144
P31	ER+	Her2-	ER+/Her2-	Paclitaxel	-822	-743	NA	1144
P31	ER+	Her2-	ER+/Her2-	Letrozole	-1199	-981	NA	1144
P31	ER+	Her2-	ER+/Her2-	Letrozole+AZD4547+Megestrol acetate	-323	-246	NA	1144
P31	ER+	Her2-	ER+/Her2-	Letrozole+AZD4547	-379	-323	NA	1144
P31	ER+	Her2-	ER+/Her2-	Letrozole+AZD4547+Abraxane	-501	-379	NA	1144
P31	ER+	Her2-	ER+/Her2-	Eribulin	945	1106	NA	1144
P31	ER+	Her2-	ER+/Her2-	Exemestane+Everolimus	-980	-896	NA	1144
P31	ER+	Her2-	ER+/Her2-	Letrozole+AZD4547+Epirubicin	-582	-512	NA	1144
P31	ER+	Her2-	ER+/Her2-	Letrozole+AZD4547	-641	-582	NA	1144
P32	ER-	Her2+	Her2+	Capecitabine+Trastuzumab	-48	119	NA	NA
P32	ER-	Her2+	Her2+	Paclitaxel	341	384	NA	NA
P32	ER-	Her2+	Her2+	Lapatinib	147	325	NA	NA
P33	ER+	Her2-	ER+/Her2-	Tamoxifen	-411	-271	NA	NA
P33	ER+	Her2-	ER+/Her2-	Paclitaxel	-502	-411	NA	NA
P33	ER+	Her2-	ER+/Her2-	Exemestane	-180	-138	NA	NA
P33	ER+	Her2-	ER+/Her2-	Epirubicin	241	415	NA	NA
P33	ER+	Her2-	ER+/Her2-	Capecitabine	115	240	NA	NA
P33	ER+	Her2-	ER+/Her2-	Paclitaxel	-263	-180	NA	NA
P33	ER+	Her2-	ER+/Her2-	Letrozole	-138	91	NA	NA
P34	ER+	Her2-	ER+/Her2-	Capecitabine	227	381	NA	NA
P34	ER+	Her2-	ER+/Her2-	Paclitaxel	-38	137	NA	NA
P34	ER+	Her2-	ER+/Her2-	Gemcitabine+Carboplatin	389	507	NA	NA
P34	ER+	Her2-	ER+/Her2-	Letrozole	150	227	NA	NA
P35	ER-	Her2+	Her2+	Trastuzumab+Paclitaxel	122	293	NA	NA
P35	ER-	Her2+	Her2+	Trastuzumab	97	122	NA	NA
P35	ER-	Her2+	Her2+	Trastuzumab	293	946	NA	NA
P35	ER-	Her2+	Her2+	Vinorelbine	1630	1672	NA	NA
P35	ER-	Her2+	Her2+	Trastuzumab Emtansine	1526	1630	NA	NA
P35	ER-	Her2+	Her2+	Trastuzumab+Capecitabine	-70	97	NA	NA
P35	ER-	Her2+	Her2+	Trastuzumab+S-222611	970	1518	NA	NA
P35	ER-	Her2+	Her2+	Epirubicin	1799	1834	NA	NA
P37	ER+	Her2-	ER+/Her2-	Capecitabine	-105	50	NA	NA
P37	ER+	Her2-	ER+/Her2-	Capecitabine	168	546	NA	NA
P38	ER+	Her2+	Her2+	Capecitabine	-67	14	NA	NA
P39	ER+	Her2-	ER+/Her2-	Epirubicin+Trastuzumab	-88	79	NA	NA
P39	ER+	Her2-	ER+/Her2-	Trastuzumab+Capecitabine	429	584	NA	NA
P39	ER+	Her2-	ER+/Her2-	Trastuzumab+Epirubicin	314	394	NA	NA
P39	ER+	Her2-	ER+/Her2-	Epirubicin	-126	-88	NA	NA
P39	ER+	Her2-	ER+/Her2-	Trastuzumab+Exemestane	79	310	NA	NA
P39	ER+	Her2-	ER+/Her2-	Trastuzumab	394	429	NA	NA
P39	ER+	Her2-	ER+/Her2-	Trastuzumab	310	314	NA	NA
P40	ER+	Her2+	Her2+	Trastuzumab+Exemestane	-851	710	NA	NA
P40	ER+	Her2+	Her2+	Trastuzumab Emtansine	714	1317	NA	NA
P40	ER+	Her2+	Her2+	Trastuzumab+Tamoxifen	-1362	-851	NA	NA
P40	ER+	Her2+	Her2+	Docetaxel+Trastuzumab	-1547	-1404	NA	NA
P40	ER+	Her2+	Her2+	Trastuzumab+Letrozole	-1404	-1362	NA	NA
P41	ER+	Her2-	ER+/Her2-	Capecitabine	-231	-91	NA	NA
P41	ER+	Her2-	ER+/Her2-	Paclitaxel	43	106	NA	NA
P41	ER+	Her2-	ER+/Her2-	Epirubicin	-79	14	NA	NA
P41	ER+	Her2-	ER+/Her2-	Letrozole	-273	-231	NA	NA
P42	ER+	Her2-	ER+/Her2-	Paclitaxel	183	350	NA	NA
P42	ER+	Her2-	ER+/Her2-	Capecitabine	-83	147	NA	NA
P42	ER+	Her2-	ER+/Her2-	Epirubicin	512	623	NA	NA
P42	ER+	Her2-	ER+/Her2-	Carboplatin	372	491	NA	NA
P42	ER+	Her2-	ER+/Her2-	Vinorelbine	672	718	NA	NA
P43	ER+	Her2-	ER+/Her2-	Letrozole+AZD4547	474	798	NA	NA
P43	ER+	Her2-	ER+/Her2-	Paclitaxel	935	1463	NA	NA
P43	ER+	Her2-	ER+/Her2-	Letrozole	91	474	NA	NA
P43	ER+	Her2-	ER+/Her2-	Capecitabine	-104	-97	NA	NA
P43	ER+	Her2-	ER+/Her2-	Epirubicin	869	918	NA	NA
P43	ER+	Her2-	ER+/Her2-	Epirubicin	-76	91	NA	NA
P44	ER+	Her2+	Her2+	Trastuzumab+Pertuzumab	-52	171	NA	NA
P44	ER+	Her2+	Her2+	Trastuzumab Emtansine	1584	2716	NA	NA
P44	ER+	Her2+	Her2+	Trastuzumab+Pertuzumab	1170	1269	NA	NA
P44	ER+	Her2+	Her2+	Trastuzumab+Pertuzumab+Letrozole	1269	1554	NA	NA
P44	ER+	Her2+	Her2+	Trastuzumab+Pertuzumab+Tamoxifen	171	1170	NA	NA
P44	ER+	Her2+	Her2+	Letrozole	1554	1567	NA	NA
P44	ER+	Her2+	Her2+	Letrozole+Trastuzumab Emtansine	1567	1584	NA	NA
P45	ER+	Her2-	ER+/Her2-	Vinorelbine	996	1016	NA	NA
P45	ER+	Her2-	ER+/Her2-	Epirubicin	932	995	NA	NA
P45	ER+	Her2-	ER+/Her2-	Capecitabine	869	882	NA	NA
P45	ER+	Her2-	ER+/Her2-	Letrozole	176	685	NA	NA
P45	ER+	Her2-	ER+/Her2-	AZD4547+Letrozole	685	847	NA	NA
P45	ER+	Her2-	ER+/Her2-	Paclitaxel	-51	173	NA	NA
P46	ER+	Her2-	ER+/Her2-	Letrozole	76	199	NA	NA
P46	ER+	Her2-	ER+/Her2-	Epirubicin	-46	6	NA	NA
P46	ER+	Her2-	ER+/Her2-	Paclitaxel	17	76	NA	NA
P47	ER+	Her2-	ER+/Her2-	Letrozole	156	702	NA	NA
P47	ER+	Her2-	ER+/Her2-	Capecitabine	884	1255	NA	NA
P47	ER+	Her2-	ER+/Her2-	Exemestane	723	863	NA	NA
P47	ER+	Her2-	ER+/Her2-	Epirubicin	-67	107	NA	NA
P47	ER+	Her2-	ER+/Her2-	Paclitaxel	1266	1308	NA	NA
P47	ER+	Her2-	ER+/Her2-	Megestrol acetate	1339	1536	NA	NA
P48	ER+	Her2-	ER+/Her2-	Epirubicin	411	458	NA	NA
P48	ER+	Her2-	ER+/Her2-	Capecitabine	-36	118	NA	NA
P48	ER+	Her2-	ER+/Her2-	Paclitaxel	122	405	NA	NA
P50	ER+	Her2-	ER+/Her2-	Epirubicin	263	353	NA	NA
P50	ER+	Her2-	ER+/Her2-	Letrozole	95	179	NA	NA
P50	ER+	Her2-	ER+/Her2-	Capecitabine	179	261	NA	NA
P50	ER+	Her2-	ER+/Her2-	Paclitaxel	-72	78	NA	NA
P50	ER+	Her2-	ER+/Her2-	Gemcitabine+Carboplatin	365	526	NA	NA
P51	ER+	Her2-	ER+/Her2-	Paclitaxel	583	596	NA	NA
P51	ER+	Her2-	ER+/Her2-	Epirubicin	597	758	NA	NA
P51	ER+	Her2-	ER+/Her2-	Epirubicin	-159	8	NA	NA
P51	ER+	Her2-	ER+/Her2-	Exemestane	8	580	NA	NA
P52	ER+	Her2-	ER+/Her2-	Carboplatin	463	505	NA	NA
P52	ER+	Her2-	ER+/Her2-	Paclitaxel	-182	-105	NA	NA
P52	ER+	Her2-	ER+/Her2-	Tamoxifen	525	623	NA	NA
P52	ER+	Her2-	ER+/Her2-	Epirubicin	106	259	NA	NA
P52	ER+	Her2-	ER+/Her2-	Capecitabine	-62	98	NA	NA
P52	ER+	Her2-	ER+/Her2-	Vinorelbine	427	448	NA	NA
P53	ER+	Her2+	Her2+	Trastuzumab+Pertuzumab	70	861	NA	NA
P53	ER+	Her2+	Her2+	Trastuzumab+Pertuzumab+Paclitaxel	-99	70	NA	NA
P53	ER+	Her2+	Her2+	Trastuzumab Emtansine	869	1288	NA	NA
P53	ER+	Her2+	Her2+	Letrozole+Letrozole	1904	2275	NA	NA
P53	ER+	Her2+	Her2+	Letrozole+Exemestane	2275	2539	NA	NA
P53	ER+	Her2+	Her2+	Capecitabine	1288	1491	NA	NA
P53	ER+	Her2+	Her2+	Epirubicin	1764	1904	NA	NA
P56	ER+	Her2+	Her2+	Fulvestrant	443	468	NA	NA
P56	ER+	Her2+	Her2+	Exemestane	420	443	NA	NA
P56	ER+	Her2+	Her2+	Paclitaxel	337	420	NA	NA
P56	ER+	Her2+	Her2+	Letrozole	126	180	NA	NA
P56	ER+	Her2+	Her2+	Capecitabine	182	322	NA	NA
P56	ER+	Her2+	Her2+	Paclitaxel	-55	86	NA	NA
P57	ER+	Her2+	Her2+	Trastuzumab+Exemestane	312	392	NA	NA
P57	ER+	Her2+	Her2+	Trastuzumab+Pertuzumab	133	259	NA	NA
P57	ER+	Her2+	Her2+	Trastuzumab+Pertuzumab+Paclitaxel	11	133	NA	NA
P58	ER+	Her2-	ER+/Her2-	Paclitaxel	-53	8	NA	NA
P59	ER+	Her2-	ER+/Her2-	Capecitabine+Lapatinib	-96	-33	NA	NA
P59	ER+	Her2-	ER+/Her2-	Lapatinib	-33	6	NA	NA
P59	ER+	Her2-	ER+/Her2-	Trastuzumab+Exemestane	-222	-96	NA	NA
P59	ER+	Her2-	ER+/Her2-	Trastuzumab+Letrozole	-287	-222	NA	NA
P60	ER+	Her2-	ER+/Her2-	Letrozole	-1062	646	NA	NA
P60	ER+	Her2-	ER+/Her2-	Capecitabine	807	1435	NA	NA
P60	ER+	Her2-	ER+/Her2-	Fulvestrant	674	807	NA	NA
P61	ER+	Her2-	ER+/Her2-	Capecitabine	-74	467	NA	NA
P61	ER+	Her2-	ER+/Her2-	Epirubicin	524	573	NA	NA
P61	ER+	Her2-	ER+/Her2-	Carboplatin+Gemcitabine	657	776	NA	NA
P61	ER+	Her2-	ER+/Her2-	Exemestane	824	915	NA	NA
P61	ER+	Her2-	ER+/Her2-	Letrozole	467	509	NA	NA
P62	ER+	Her2+	Her2+	Trastuzumab+Capecitabine	-174	-140	NA	NA
P62	ER+	Her2+	Her2+	Trastuzumab	-140	-126	NA	NA
P62	ER+	Her2+	Her2+	Trastuzumab+Letrozole	-126	287	NA	NA
P62	ER+	Her2+	Her2+	Trastuzumab Emtansine	305	533	NA	NA
P63	ER+	Her2+	Her2+	Trastuzumab Emtansine	434	688	NA	NA
P63	ER+	Her2+	Her2+	Trastuzumab + S-222611	219	408	NA	NA
P63	ER+	Her2+	Her2+	Pertuzumab+Trastuzumab	87	178	NA	NA
P63	ER+	Her2+	Her2+	Docetaxel+Pertuzumab+Trastuzumab	-55	87	NA	NA
P64	ER+	Her2-	ER+/Her2-	Capecitabine	-63	76	NA	NA
P65	ER+	Her2+	Her2+	Trastuzumab Emtansine	1615	2195	NA	NA
P65	ER+	Her2+	Her2+	Trastuzumab+Pertuzumab	1251	1609	NA	NA
P65	ER+	Her2+	Her2+	Capecitabine	-78	555	NA	NA
P65	ER+	Her2+	Her2+	Letrozole	566	1168	NA	NA
P65	ER+	Her2+	Her2+	Paclitaxel+Trastuzumab+Pertuzumab	1194	1251	NA	NA
P66	ER+	Her2+	Her2+	Trastuzumab	133	1135	NA	NA
P66	ER+	Her2+	Her2+	Trastuzumab+Capecitabine	-7	133	NA	NA
P66	ER+	Her2+	Her2+	Paclitaxel+Trastuzumab	-104	-63	NA	NA
P66	ER+	Her2+	Her2+	Trastuzumab	-63	-7	NA	NA
P67	ER+	Her2+	Her2+	Trastuzumab	572	622	NA	NA
P67	ER+	Her2+	Her2+	Trastuzumab+Pertuzumab	775	957	NA	NA
P67	ER+	Her2+	Her2+	Trastuzumab+Paclitaxel+Pertuzumab	622	775	NA	NA
P67	ER+	Her2+	Her2+	Capecitabine+Trastuzumab	-82	572	NA	NA
P68	ER-	Her2+	Her2+	Epirubicin	-404	-203	NA	NA
P68	ER-	Her2+	Her2+	Vinorelbine	966	1050	NA	NA
P68	ER-	Her2+	Her2+	Eribulin	686	832	NA	NA
P68	ER-	Her2+	Her2+	Gemcitabine+Carboplatin	-201	-41	NA	NA
P68	ER-	Her2+	Her2+	Paclitaxel	-643	-427	NA	NA
P68	ER-	Her2+	Her2+	Gemcitabine+Carboplatin	254	366	NA	NA
P68	ER-	Her2+	Her2+	Capecitabine	448	553	NA	NA
P69	ER+	Her2-	ER+/Her2-	Letrozole	-1702	690	NA	NA
P70	ER+	Her2-	ER+/Her2-	Capecitabine	-543	45	NA	NA
P70	ER+	Her2-	ER+/Her2-	Letrozole	-822	-560	NA	NA
P70	ER+	Her2-	ER+/Her2-	Epirubicin+Letrozole	-823	-822	NA	NA
P70	ER+	Her2-	ER+/Her2-	Epirubicin	-1077	-823	NA	NA
P71	ER-	Her2+	Her2+	Trastuzumab+Pertuzumab	266	2148	NA	NA
P71	ER-	Her2+	Her2+	Paclitaxel+Trastuzumab+Pertuzumab	-118	266	NA	NA
P72	ER-	Her2+	Her2+	Letrozole+Letrozole + AZD4547	-199	-156	NA	NA
P72	ER-	Her2+	Her2+	Epirubicin	-547	-358	NA	NA
P72	ER-	Her2+	Her2+	Letrozole	-358	-199	NA	NA
P72	ER-	Her2+	Her2+	Trastuzumab	-563	-547	NA	NA
P72	ER-	Her2+	Her2+	Trastuzumab+Paclitaxel	-799	-563	NA	NA
P72	ER-	Her2+	Her2+	Capecitabine+Lapatinib	-155	13	NA	NA
P72	ER-	Her2+	Her2+	Trastuzumab Emtansine	31	33	NA	NA
P73	ER+	Her2-	ER+/Her2-	Vinorelbine	352	394	NA	NA
P73	ER+	Her2-	ER+/Her2-	Epirubicin	-460	-243	NA	NA
P73	ER+	Her2-	ER+/Her2-	Other+Letrozole	-243	-75	NA	NA
P73	ER+	Her2-	ER+/Her2-	Paclitaxel	419	592	NA	NA
P73	ER+	Her2-	ER+/Her2-	Capecitabine	170	303	NA	NA
P73	ER+	Her2-	ER+/Her2-	Everolimus+Exemestane	-75	150	NA	NA
P74	ER+	Her2-	ER+/Her2-	Exemestane	971	1065	NA	NA
P74	ER+	Her2-	ER+/Her2-	Trastuzumab	-219	-2	NA	NA
P74	ER+	Her2-	ER+/Her2-	Letrozole	320	971	NA	NA
P74	ER+	Her2-	ER+/Her2-	Paclitaxel+Trastuzumab	-457	-219	NA	NA
P74	ER+	Her2-	ER+/Her2-	Trastuzumab Emtansine	30	140	NA	NA
P75	ER+	Her2-	ER+/Her2-	Letrozole+Other	-205	-120	NA	NA
P75	ER+	Her2-	ER+/Her2-	Other+Tamoxifen	-1884	-521	NA	NA
P75	ER+	Her2-	ER+/Her2-	Carboplatin+Gemcitabine	560	700	NA	NA
P75	ER+	Her2-	ER+/Her2-	Epirubicin	166	237	NA	NA
P75	ER+	Her2-	ER+/Her2-	Paclitaxel	259	539	NA	NA
P75	ER+	Her2-	ER+/Her2-	Other+Other+Tamoxifen	-2080	-1884	NA	NA
P75	ER+	Her2-	ER+/Her2-	Exemestane	-120	13	NA	NA
P75	ER+	Her2-	ER+/Her2-	Capecitabine	13	163	NA	NA
P75	ER+	Her2-	ER+/Her2-	Letrozole	-521	-205	NA	NA
P76	ER+	Her2+	Her2+	Exemestane	388	479	NA	NA
P76	ER+	Her2+	Her2+	Megestrol acetate	479	514	NA	NA
P76	ER+	Her2+	Her2+	Tamoxifen	16	388	NA	NA
P76	ER+	Her2+	Her2+	Exemestane	906	962	NA	NA
P76	ER+	Her2+	Her2+	Letrozole	-717	-81	NA	NA
P76	ER+	Her2+	Her2+	Exemestane	-81	3	NA	NA
P78	ER+	Her2-	ER+/Her2-	Letrozole	974	1539	NA	NA
P78	ER+	Her2-	ER+/Her2-	Capecitabine	-1175	-920	NA	NA
P78	ER+	Her2-	ER+/Her2-	Tamoxifen	390	974	NA	NA
P78	ER+	Her2-	ER+/Her2-	Exemestane	-496	390	NA	NA
P79	ER+	Her2-	ER+/Her2-	Gemcitabine+Carboplatin	611	631	NA	NA
P79	ER+	Her2-	ER+/Her2-	Epirubicin+Other	-558	-453	NA	NA
P79	ER+	Her2-	ER+/Her2-	Paclitaxel	310	484	NA	NA
P79	ER+	Her2-	ER+/Her2-	Carboplatin	631	659	NA	NA
P79	ER+	Her2-	ER+/Her2-	Capecitabine	9	288	NA	NA
P79	ER+	Her2-	ER+/Her2-	Carboplatin	948	1434	NA	NA
P79	ER+	Her2-	ER+/Her2-	Eribulin	857	939	NA	NA
P81	ER+	Her2+	Her2+	Epirubicin	1263	1352	NA	1629
P81	ER+	Her2+	Her2+	Trastuzumab Emtansine	1034	1254	NA	1629
P81	ER+	Her2+	Her2+	Trastuzumab+Pertuzumab+Letrozole	155	1009	NA	1629
P81	ER+	Her2+	Her2+	Paclitaxel+Trastuzumab+Pertuzumab	-50	82	NA	1629
P81	ER+	Her2+	Her2+	Trastuzumab	1583	1594	NA	1629
P81	ER+	Her2+	Her2+	Capecitabine	1352	1356	NA	1629
P81	ER+	Her2+	Her2+	Trastuzumab+Pertuzumab	82	155	NA	1629
P81	ER+	Her2+	Her2+	Capecitabine+Trastuzumab	1356	1583	NA	1629
P81	ER+	Her2+	Her2+	Trastuzumab+Paclitaxel	1594	1629	NA	1629
P82	ER+	Her2-	ER+/Her2-	Carboplatin	1069	1184	NA	NA
P82	ER+	Her2-	ER+/Her2-	Capecitabine	-83	106	NA	NA
P82	ER+	Her2-	ER+/Her2-	Epirubicin	599	701	NA	NA
P82	ER+	Her2-	ER+/Her2-	Atezolizumab	944	1065	NA	NA
P82	ER+	Her2-	ER+/Her2-	Eribulin	1237	1490	NA	NA
P82	ER+	Her2-	ER+/Her2-	Fulvestrant	400	580	NA	NA
P82	ER+	Her2-	ER+/Her2-	Exemestane	-370	-83	NA	NA
P82	ER+	Her2-	ER+/Her2-	Tamoxifen+GDC-0032	329	400	NA	NA
P82	ER+	Her2-	ER+/Her2-	Paclitaxel	713	890	NA	NA
P82	ER+	Her2-	ER+/Her2-	Epirubicin+Cyclophosphamide	-515	-375	NA	NA
P82	ER+	Her2-	ER+/Her2-	Vinorelbine	139	295	NA	NA
P83	ER+	Her2-	ER+/Her2-	Anastrazole	1314	1443	NA	1443
P83	ER+	Her2-	ER+/Her2-	Vinorelbine	1035	1262	NA	1443
P83	ER+	Her2-	ER+/Her2-	Exemestane	873	1013	NA	1443
P83	ER+	Her2-	ER+/Her2-	Letrozole	-1949	516	NA	1443
P83	ER+	Her2-	ER+/Her2-	Capecitabine	530	607	NA	1443
P83	ER+	Her2-	ER+/Her2-	Paclitaxel	1028	1034	NA	1443
P83	ER+	Her2-	ER+/Her2-	Capecitabine	-2325	-2074	NA	1443
P83	ER+	Her2-	ER+/Her2-	Tamoxifen	831	859	NA	1443
P83	ER+	Her2-	ER+/Her2-	Epirubicin	709	828	NA	1443
P83	ER+	Her2-	ER+/Her2-	Tamoxifen	670	698	NA	1443
P84	ER+	Her2-	ER+/Her2-	Capecitabine	-206	-185	NA	NA
P84	ER+	Her2-	ER+/Her2-	Letrozole+Goserelin	-420	-213	NA	NA
P84	ER+	Her2-	ER+/Her2-	Paclitaxel	-185	-55	NA	NA
P84	ER+	Her2-	ER+/Her2-	Letrozole+Goserelin	-647	-420	NA	NA
P84	ER+	Her2-	ER+/Her2-	Exemestane	-52	-10	NA	NA
P85	ER+	Her2+	Her2+	Letrozole+Trastuzumab	-1034	-881	NA	NA
P85	ER+	Her2+	Her2+	Trastuzumab+Tamoxifen	-881	1819	NA	NA
P87	ER+	Her2+	Her2+	Docetaxel+Trastuzumab+Pertuzumab	-70	80	NA	NA
P87	ER+	Her2+	Her2+	Tamoxifen	1017	1870	NA	NA
P87	ER+	Her2+	Her2+	Trastuzumab+Pertuzumab+Tamoxifen	80	1017	NA	NA
P88	ER+	Her2-	ER+/Her2-	Capecitabine	47	89	NA	NA
P88	ER+	Her2-	ER+/Her2-	Letrozole+Letrozole+CDK4/6 inhibitor	-30	47	NA	NA
P89	ER+	Her2-	ER+/Her2-	Anastrazole	-2095	-1942	NA	NA
P89	ER+	Her2-	ER+/Her2-	Letrozole	-1942	-843	NA	NA
P89	ER+	Her2-	ER+/Her2-	Tamoxifen	-843	1108	NA	NA
P90	ER+	Her2-	ER+/Her2-	Exemestane	-716	-583	NA	NA
P90	ER+	Her2-	ER+/Her2-	Capecitabine	-583	-114	NA	NA
P90	ER+	Her2-	ER+/Her2-	Vinorelbine	-78	33	NA	NA
P90	ER+	Her2-	ER+/Her2-	Letrozole	-1423	-716	NA	NA
P91	ER+	Her2+	Her2+	Letrozole	615	1649	NA	NA
P91	ER+	Her2+	Her2+	Tamoxifen+Trastuzumab	-934	-406	NA	NA
P91	ER+	Her2+	Her2+	Tamoxifen	-1002	-934	NA	NA
P91	ER+	Her2+	Her2+	Trastuzumab	-406	552	NA	NA
P92	ER+	Her2-	ER+/Her2-	Capecitabine	-112	-91	NA	923
P92	ER+	Her2-	ER+/Her2-	Tamoxifen	280	343	NA	923
P92	ER+	Her2-	ER+/Her2-	Epirubicin	-83	280	NA	923
P92	ER+	Her2-	ER+/Her2-	Exemestane	-238	-119	NA	923
P92	ER+	Her2-	ER+/Her2-	Carboplatin	448	812	NA	923
P92	ER+	Her2-	ER+/Her2-	Paclitaxel	351	434	NA	923
P92	ER+	Her2-	ER+/Her2-	Eribulin	849	887	NA	923
P92	ER+	Her2-	ER+/Her2-	Letrozole	-560	-238	NA	923
P93	ER+	Her2-	ER+/Her2-	Exemestane	10	1942	NA	NA
P94	ER+	Her2+	Her2+	Trastuzumab+Pertuzumab	72	326	NA	NA
P94	ER+	Her2+	Her2+	Docetaxel+Trastuzumab+Pertuzumab	-49	72	NA	NA
P96	ER+	Her2+	Her2+	Pertuzumab+Docetaxel+Trastuzumab	3	128	NA	NA
P96	ER+	Her2+	Her2+	Pertuzumab+Trastuzumab+Letrozole	233	1827	NA	NA
P96	ER+	Her2+	Her2+	Pertuzumab+Trastuzumab	128	233	NA	NA
P97	ER+	Her2-	ER+/Her2-	Cyclophosphamide+Methotrexate	86	183	NA	896
P97	ER+	Her2-	ER+/Her2-	Epirubicin	-513	-481	NA	896
P97	ER+	Her2-	ER+/Her2-	Eribulin	499	734	NA	896
P97	ER+	Her2-	ER+/Her2-	Cyclophosphamide+Methotrexate	429	492	NA	896
P97	ER+	Her2-	ER+/Her2-	Letrozole+Palbociclib	190	421	NA	896
P97	ER+	Her2-	ER+/Her2-	Fulvestrant+Abemaciclib	734	785	NA	896
P97	ER+	Her2-	ER+/Her2-	Gemcitabine+Carboplatin	-474	-313	NA	896
P97	ER+	Her2-	ER+/Her2-	Gemcitabine+Carboplatin	-187	-68	NA	896
P97	ER+	Her2-	ER+/Her2-	Capecitabine	-20	1	NA	896
P97	ER+	Her2-	ER+/Her2-	Paclitaxel	2	78	NA	896
P97	ER+	Her2-	ER+/Her2-	Denosumab+Goserelin	-293	-195	NA	896
P98	ER+	Her2-	ER+/Her2-	Paclitaxel	1693	1766	NA	NA
P98	ER+	Her2-	ER+/Her2-	Exemestane	1559	1684	NA	NA
P98	ER+	Her2-	ER+/Her2-	Ribociclib+Fulvestrant	1805	2068	NA	NA
P98	ER+	Her2-	ER+/Her2-	Letrozole	-388	1474	NA	NA
P99	ER+	Her2-	ER+/Her2-	Fulvestrant & AZD5363	624	1319	NA	NA
P99	ER+	Her2-	ER+/Her2-	Tamoxifen	-620	598	NA	NA
P99	ER+	Her2-	ER+/Her2-	Exemestane	1319	1583	NA	NA
P100	ER+	Her2-	ER+/Her2-	Exemestane	5	61	NA	NA
P100	ER+	Her2-	ER+/Her2-	Epirubicin	-175	-51	NA	NA
P100	ER+	Her2-	ER+/Her2-	Letrozole	-450	-191	NA	NA
P100	ER+	Her2-	ER+/Her2-	Capecitabine	-597	-492	NA	NA
P101	ER+	Her2-	ER+/Her2-	Letrozole+Other	-133	-112	NA	NA
P101	ER+	Her2-	ER+/Her2-	Letrozole	-112	714	NA	NA
P101	ER+	Her2-	ER+/Her2-	Capecitabine	861	868	NA	NA
P101	ER+	Her2-	ER+/Her2-	Tamoxifen	714	854	NA	NA
P102	ER+	Her2+	Her2+	Trastuzumab+Pertuzumab	50	1657	NA	NA
P102	ER+	Her2+	Her2+	Trastuzumab+Pertuzumab+Docetaxel	-55	50	NA	NA
P103	ER+	Her2+	Her2+	Gemcitabine+Carboplatin	234	334	NA	NA
P103	ER+	Her2+	Her2+	Docetaxel+Pertuzumab+Trastuzumab	-20	127	NA	NA
P103	ER+	Her2+	Her2+	Docetaxel	127	148	NA	NA
P104	ER+	Her2-	ER+/Her2-	Vinorelbine	938	1050	NA	NA
P104	ER+	Her2-	ER+/Her2-	Paclitaxel	1232	1274	NA	NA
P104	ER+	Her2-	ER+/Her2-	Letrozole	-84	518	NA	NA
P104	ER+	Her2-	ER+/Her2-	Capecitabine	665	882	NA	NA
P104	ER+	Her2-	ER+/Her2-	Tamoxifen	-1316	-84	NA	NA
P104	ER+	Her2-	ER+/Her2-	Epirubicin	1078	1190	NA	NA
P104	ER+	Her2-	ER+/Her2-	Exemestane	518	644	NA	NA
P105	ER+	Her2-	ER+/Her2-	Tamoxifen	-1994	1100	NA	NA
P105	ER+	Her2-	ER+/Her2-	Palbociclib+Letrozole	1100	1483	NA	NA
P106	ER+	Her2-	ER+/Her2-	Letrozole+Palbociclib	736	869	NA	1010
P106	ER+	Her2-	ER+/Her2-	Capecitabine	869	932	NA	1010
P106	ER+	Her2-	ER+/Her2-	Epirubicin	961	1010	NA	1010
P106	ER+	Her2-	ER+/Her2-	Capecitabine	-6	351	NA	1010
P107	ER+	Her2-	ER+/Her2-	Exemestane	652	708	NA	NA
P107	ER+	Her2-	ER+/Her2-	Letrozole	-909	-877	NA	NA
P107	ER+	Her2-	ER+/Her2-	Capecitabine	806	918	NA	NA
P107	ER+	Her2-	ER+/Her2-	Letrozole+Letrozole	-877	652	NA	NA
P107	ER+	Her2-	ER+/Her2-	Epirubicin	723	806	NA	NA
P108	ER+	Her2-	ER+/Her2-	Exemestane+Everolimus	21	224	NA	NA
P108	ER+	Her2-	ER+/Her2-	Exemestane	-63	21	NA	NA
P108	ER+	Her2-	ER+/Her2-	Exemestane	224	483	NA	NA
P108	ER+	Her2-	ER+/Her2-	Epirubicin	541	665	NA	NA
P108	ER+	Her2-	ER+/Her2-	Capecitabine	665	728	NA	NA
P108	ER+	Her2-	ER+/Her2-	Paclitaxel	498	539	NA	NA
P109	ER+	Her2-	ER+/Her2-	AZD9833	1103	1621	NA	NA
P109	ER+	Her2-	ER+/Her2-	Capecitabine	678	846	NA	NA
P109	ER+	Her2-	ER+/Her2-	Tamoxifen	90	154	NA	NA
P109	ER+	Her2-	ER+/Her2-	Fulvestrant	258	678	NA	NA
P109	ER+	Her2-	ER+/Her2-	Letrozole	-494	-183	NA	NA
P109	ER+	Her2-	ER+/Her2-	Exemestane	-183	90	NA	NA
P109	ER+	Her2-	ER+/Her2-	Vinorelbine	888	951	NA	NA
P110	ER+	Her2+	Her2+	Letrozole	273	306	NA	NA
P110	ER+	Her2+	Her2+	Paclitaxel	-14	0	NA	NA
P110	ER+	Her2+	Her2+	Pertuzumab+Trastuzumab+Paclitaxel	-55	-14	NA	NA
P110	ER+	Her2+	Her2+	Capecitabine	52	157	NA	NA
P110	ER+	Her2+	Her2+	Gemcitabine+Carboplatin	207	269	NA	NA
P110	ER+	Her2+	Her2+	Pertuzumab+Trastuzumab	-60	-55	NA	NA
P110	ER+	Her2+	Her2+	Pertuzumab+Trastuzumab+Docetaxel	-77	-60	NA	NA
P110	ER+	Her2+	Her2+	Epirubicin	14	42	NA	NA
P111	ER+	Her2-	ER+/Her2-	Letrozole	-167	477	NA	NA
P113	ER+	Her2+	Her2+	Pertuzumab+Trastuzumab	210	246	NA	1126
P113	ER+	Her2+	Her2+	Pertuzumab+Trastuzumab+Carboplatin	246	379	NA	1126
P113	ER+	Her2+	Her2+	Pertuzumab+Trastuzumab	379	406	NA	1126
P113	ER+	Her2+	Her2+	Pertuzumab+Trastuzumab+Capecitabine	105	210	NA	1126
P113	ER+	Her2+	Her2+	Trastuzumab Emtansine	424	589	NA	1126
P113	ER+	Her2+	Her2+	Pertuzumab+Trastuzumab	98	105	NA	1126
P113	ER+	Her2+	Her2+	Docetaxel+Pertuzumab+Trastuzumab	-83	7	NA	1126
P113	ER+	Her2+	Her2+	Capecitabine	1057	1126	NA	1126
P113	ER+	Her2+	Her2+	Eribulin	974	1057	NA	1126
P113	ER+	Her2+	Her2+	Epirubicin	609	735	NA	1126
P113	ER+	Her2+	Her2+	Exemestane	735	875	NA	1126
P113	ER+	Her2+	Her2+	Vinorelbine+Trastuzumab	890	966	NA	1126
P113	ER+	Her2+	Her2+	Pertuzumab+Trastuzumab+Letrozole	7	98	NA	1126
P113	ER+	Her2+	Her2+	Vinorelbine	883	890	NA	1126
P114	ER+	Her2+	Her2+	Pertuzumab+Trastuzumab+Exemestane	871	1681	NA	NA
P114	ER+	Her2+	Her2+	Letrozole	-137	717	NA	NA
P114	ER+	Her2+	Her2+	Pertuzumab+Trastuzumab+Docetaxel	725	871	NA	NA
P115	ER+	Her2-	ER+/Her2-	Docetaxel	-245	-123	NA	NA
P115	ER+	Her2-	ER+/Her2-	Letrozole	-123	1331	NA	NA
P116	ER+	Her2-	ER+/Her2-	Letrozole	-89	1491	NA	NA
P117	ER+	Her2-	ER+/Her2-	Letrozole	-683	855	NA	NA
P118	ER+	Her2-	ER+/Her2-	Tamoxifen	1161	1224	NA	NA
P118	ER+	Her2-	ER+/Her2-	Exemestane	1280	1308	NA	NA
P118	ER+	Her2-	ER+/Her2-	Everolimus+Exemestane	1224	1280	NA	NA
P118	ER+	Her2-	ER+/Her2-	Letrozole	-807	1161	NA	NA
P119	ER+	Her2-	ER+/Her2-	AZD9833	553	1154	NA	NA
P119	ER+	Her2-	ER+/Her2-	Exemestane	288	539	NA	NA
P119	ER+	Her2-	ER+/Her2-	Letrozole	-412	267	NA	NA
P122	ER-	Her2-	ER-/Her2-	Paclitaxel+Other	-310	-254	NA	19
P122	ER-	Her2-	ER-/Her2-	Capecitabine	-245	-84	NA	19
P123	ER+	Her2-	ER+/Her2-	Fulvestrant	419	667	NA	NA
P123	ER+	Her2-	ER+/Her2-	Letrozole	-859	-82	NA	NA
P123	ER+	Her2-	ER+/Her2-	Tamoxifen	-82	338	NA	NA
P125	ER+	Her2+	Her2+	Epirubicin	724	785	NA	1233
P125	ER+	Her2+	Her2+	Vinorelbine	1065	1086	NA	1233
P125	ER+	Her2+	Her2+	Trastuzumab Emtansine	618	680	NA	1233
P125	ER+	Her2+	Her2+	Trastuzumab+Docetaxel+Pertuzumab	125	246	NA	1233
P125	ER+	Her2+	Her2+	Exemestane	785	806	NA	1233
P125	ER+	Her2+	Her2+	Eribulin	806	1046	NA	1233
P125	ER+	Her2+	Her2+	Trastuzumab+Pertuzumab+Capecitabine	386	610	NA	1233
P125	ER+	Her2+	Her2+	Trastuzumab+Pertuzumab	246	386	NA	1233
P125	ER+	Her2+	Her2+	Carboplatin	1102	1233	NA	1233
P126	ER+	Her2+	Her2+	Trastuzumab Emtansine	749	1001	NA	NA
P126	ER+	Her2+	Her2+	Trastuzumab+Pertuzumab+Exemestane	-396	738	NA	NA
P126	ER+	Her2+	Her2+	Capecitabine+Trastuzumab	1015	1331	NA	NA
P126	ER+	Her2+	Her2+	Trastuzumab+Pertuzumab+Docetaxel	-616	-469	NA	NA
P126	ER+	Her2+	Her2+	Trastuzumab+Pertuzumab	-469	-396	NA	NA
P126	ER+	Her2+	Her2+	Letrozole	-669	-616	NA	NA
P127	ER+	Her2-	ER+/Her2-	Tamoxifen	-588	1006	NA	NA
P128	ER-	Her2+	Her2+	Trastuzumab	-107	404	NA	NA
P128	ER-	Her2+	Her2+	Paclitaxel	-205	-197	NA	NA
P128	ER-	Her2+	Her2+	Paclitaxel+Trastuzumab	-197	-107	NA	NA
P130	ER+	Her2-	ER+/Her2-	Capecitabine	731	1058	NA	NA
P130	ER+	Her2-	ER+/Her2-	Tamoxifen+GDC-0032	164	248	NA	NA
P130	ER+	Her2-	ER+/Her2-	Letrozole	-361	136	NA	NA
P130	ER+	Her2-	ER+/Her2-	AZD9833	469	721	NA	NA
P130	ER+	Her2-	ER+/Her2-	Tamoxifen	269	448	NA	NA
P131	ER+	Her2+	Her2+	Pertuzumab+Trastuzumab+Paclitaxel	-248	-161	NA	NA
P131	ER+	Her2+	Her2+	Epirubicin	116	196	NA	NA
P131	ER+	Her2+	Her2+	Pertuzumab+Trastuzumab	-161	-63	NA	NA
P131	ER+	Her2+	Her2+	Trastuzumab Emtansine	-63	105	NA	NA
P132	ER+	Her2-	ER+/Her2-	Tamoxifen	671	1126	NA	NA
P132	ER+	Her2-	ER+/Her2-	Letrozole	-2570	671	NA	NA
P132	ER+	Her2-	ER+/Her2-	Tamoxifen+Megace	1126	1217	NA	NA
P134	ER+	Her2-	ER+/Her2-	Letrozole	-89	1400	NA	NA
P135	ER+	Her2-	ER+/Her2-	Letrozole	-79	1364	NA	NA
P137	ER+	Her2-	ER+/Her2-	Capecitabine	-168	-98	NA	NA
P137	ER+	Her2-	ER+/Her2-	Paclitaxel	-62	84	NA	NA
P137	ER+	Her2-	ER+/Her2-	Epirubicin	113	168	NA	NA
P137	ER+	Her2-	ER+/Her2-	Letrozole	-317	-168	NA	NA
P138	ER+	Her2-	ER+/Her2-	Capecitabine	37	428	NA	1077
P138	ER+	Her2-	ER+/Her2-	Epirubicin	456	709	NA	1077
P138	ER+	Her2-	ER+/Her2-	Exemestane	-108	15	NA	1077
P141	ER+	Her2-	ER+/Her2-	Letrozole	-495	903	NA	NA
P144	ER+	Her2-	ER+/Her2-	Letrozole	-60	215	NA	766
P144	ER+	Her2-	ER+/Her2-	Tamoxifen+Tamoxifen+PIK3CA inhibitor	235	291	NA	766
P144	ER+	Her2-	ER+/Her2-	Epirubicin	629	714	NA	766
P144	ER+	Her2-	ER+/Her2-	Capecitabine	306	467	NA	766
P144	ER+	Her2-	ER+/Her2-	Vinorelbine	486	593	NA	766
P145	ER-	Her2-	ER-/Her2-	Capecitabine	65	128	NA	NA
P145	ER-	Her2-	ER-/Her2-	Paclitaxel	-57	13	NA	NA
P145	ER-	Her2-	ER-/Her2-	Epirubicin	20	62	NA	NA
P146	ER+	Her2-	ER+/Her2-	Epirubicin	787	921	NA	NA
P146	ER+	Her2-	ER+/Her2-	Exemestane+Everolimus	930	1201	NA	NA
P146	ER+	Her2-	ER+/Her2-	Capecitabine	-85	755	NA	NA
P146	ER+	Her2-	ER+/Her2-	Tamoxifen	-787	-731	NA	NA
P146	ER+	Her2-	ER+/Her2-	AZD4547	-696	-108	NA	NA
P146	ER+	Her2-	ER+/Her2-	Letrozole	-1506	-787	NA	NA
P147	ER+	Her2-	ER+/Her2-	Exemestane	12	33	NA	NA
P147	ER+	Her2-	ER+/Her2-	Capecitabine	411	898	NA	NA
P147	ER+	Her2-	ER+/Her2-	Letrozole	33	397	NA	NA
P147	ER+	Her2-	ER+/Her2-	Letrozole	-100	12	NA	NA
P148	ER+	Her2-	ER+/Her2-	Paclitaxel	464	614	NA	NA
P148	ER+	Her2-	ER+/Her2-	Capecitabine	-58	453	NA	NA
P148	ER+	Her2-	ER+/Her2-	Letrozole	614	1116	NA	NA
P149	ER+	Her2-	ER+/Her2-	Letrozole	-323	552	NA	961
P149	ER+	Her2-	ER+/Her2-	Epirubicin	820	903	NA	961
P149	ER+	Her2-	ER+/Her2-	Capecitabine	657	811	NA	961
P149	ER+	Her2-	ER+/Her2-	Exemestane	552	643	NA	961
P150	ER+	Her2+	Her2+	Epirubicin	801	1070	NA	NA
P150	ER+	Her2+	Her2+	Paclitaxel+Trastuzumab	369	477	NA	NA
P150	ER+	Her2+	Her2+	Exemestane	253	358	NA	NA
P150	ER+	Her2+	Her2+	Letrozole	-27	253	NA	NA
P150	ER+	Her2+	Her2+	Capecitabine	477	729	NA	NA
P151	ER+	Her2+	Her2+	Letrozole	197	645	NA	NA
P151	ER+	Her2+	Her2+	Tamoxifen	645	1000	NA	NA
P151	ER+	Her2+	Her2+	Trastuzumab+Pertuzumab	-121	197	NA	NA
P153	ER+	Her2-	ER+/Her2-	Capecitabine	-2141	-790	NA	NA
P153	ER+	Her2-	ER+/Her2-	Letrozole	-790	902	NA	NA
P153	ER+	Her2-	ER+/Her2-	Letrozole	-2197	-2141	NA	NA
P154	ER+	Her2-	ER+/Her2-	Letrozole+Palbociclib	140	423	NA	NA
P154	ER+	Her2-	ER+/Her2-	Capecitabine	-60	96	NA	NA
P154	ER+	Her2-	ER+/Her2-	Paclitaxel	470	617	NA	NA
P154	ER+	Her2-	ER+/Her2-	Epirubicin	653	904	NA	NA
P156	ER+	Her2-	ER+/Her2-	Tamoxifen	-466	-461	NA	490
P156	ER+	Her2-	ER+/Her2-	Letrozole	99	278	NA	490
P156	ER+	Her2-	ER+/Her2-	Tamoxifen+Zoladex	-461	-279	NA	490
P156	ER+	Her2-	ER+/Her2-	Carboplatin	278	460	NA	490
P156	ER+	Her2-	ER+/Her2-	Gemcitabine+Carboplatin	-75	99	NA	490
P156	ER+	Her2-	ER+/Her2-	Capecitabine	-264	-104	NA	490
P157	ER+	Her2+	Her2+	Pertuzumab+Trastuzumab+Letrozole	-352	450	NA	489
P157	ER+	Her2+	Her2+	Pertuzumab+Trastuzumab	-372	-352	NA	489
P157	ER+	Her2+	Her2+	Docetaxel+Pertuzumab+Trastuzumab	-409	-372	NA	489
P157	ER+	Her2+	Her2+	Letrozole	-4888	-439	NA	489
P158	ER+	Her2-	ER+/Her2-	Exemestane	-151	402	NA	NA
P158	ER+	Her2-	ER+/Her2-	Epirubicin	411	834	NA	NA
P159	ER+	Her2-	ER+/Her2-	Epirubicin	440	482	NA	NA
P159	ER+	Her2-	ER+/Her2-	Capecitabine	-51	327	NA	NA
P159	ER+	Her2-	ER+/Her2-	Fulvestrant+Fulvestrant+CDK4/6 inhibitor	367	431	NA	NA
P159	ER+	Her2-	ER+/Her2-	Paclitaxel	516	538	NA	NA
P160	ER+	Her2-	ER+/Her2-	Exemestane	-96	-61	NA	NA
P160	ER+	Her2-	ER+/Her2-	Capecitabine	-61	798	NA	NA
P161	ER+	Her2-	ER+/Her2-	Exemestane	327	487	NA	487
P161	ER+	Her2-	ER+/Her2-	Tamoxifen	-44	97	NA	487
P161	ER+	Her2-	ER+/Her2-	Epirubicin	97	280	NA	487
P161	ER+	Her2-	ER+/Her2-	Exemestane	-86	-44	NA	487
P161	ER+	Her2-	ER+/Her2-	Letrozole	-1139	-86	NA	487
P162	ER-	Her2-	ER-/Her2-	Carboplatin	365	419	NA	419
P162	ER-	Her2-	ER-/Her2-	Capecitabine	0	175	NA	419
P162	ER-	Her2-	ER-/Her2-	Epirubicin	226	357	NA	419
P163	ER+	Her2-	ER+/Her2-	Letrozole	231	280	NA	533
P163	ER+	Her2-	ER+/Her2-	Carboplatin	357	434	NA	533
P163	ER+	Her2-	ER+/Her2-	Epirubicin	470	485	NA	533
P163	ER+	Her2-	ER+/Her2-	Carboplatin	-38	214	NA	533
P163	ER+	Her2-	ER+/Her2-	Paclitaxel	287	350	NA	533
P164	ER+	Her2-	ER+/Her2-	Letrozole	125	837	NA	NA
P164	ER+	Her2-	ER+/Her2-	Letrozole+Palbociclib	69	125	NA	NA
P164	ER+	Her2-	ER+/Her2-	Letrozole	-36	69	NA	NA
P166	ER+	Her2-	ER+/Her2-	Paclitaxel	-1416	-1338	NA	359
P166	ER+	Her2-	ER+/Her2-	Exemestane	-235	-94	NA	359
P166	ER+	Her2-	ER+/Her2-	Capecitabine	-94	4	NA	359
P166	ER+	Her2-	ER+/Her2-	Letrozole	-1285	-235	NA	359
P166	ER+	Her2-	ER+/Her2-	Carboplatin	137	249	NA	359
P167	ER+	Her2-	ER+/Her2-	Letrozole	-63	-42	NA	NA
P167	ER+	Her2-	ER+/Her2-	Letrozole+Palbociclib	-42	719	NA	NA
P169	ER+	Her2+	Her2+	Capecitabine	188	193	NA	NA
P169	ER+	Her2+	Her2+	Capecitabine+Trastuzumab	193	251	NA	NA
P169	ER+	Her2+	Her2+	Letrozole	174	188	NA	NA
P169	ER+	Her2+	Her2+	Trastuzumab	251	256	NA	NA
P169	ER+	Her2+	Her2+	Docetaxel+Pertuzumab+Trastuzumab	-59	69	NA	NA
P169	ER+	Her2+	Her2+	Pertuzumab+Trastuzumab+Letrozole	69	174	NA	NA
P169	ER+	Her2+	Her2+	Trastuzumab+Epirubicin	256	753	NA	NA
P171	ER+	Her2-	ER+/Her2-	Exemestane	327	710	NA	NA
P171	ER+	Her2-	ER+/Her2-	Letrozole	-60	-51	NA	NA
P171	ER+	Her2-	ER+/Her2-	Letrozole+Palbociclib	-51	257	NA	NA
P171	ER+	Her2-	ER+/Her2-	Capecitabine	257	327	NA	NA
P172	ER-	Her2-	ER-/Her2-	Olaparib	-27	172	NA	172
P173	ER+	Her2+	Her2+	Docetaxel+Pertuzumab+Trastuzumab	18	70	NA	101
P175	ER+	Her2-	ER+/Her2-	Letrozole	-298	220	NA	NA
P175	ER+	Her2-	ER+/Her2-	Exemestane	248	325	NA	NA
P175	ER+	Her2-	ER+/Her2-	Capecitabine	339	673	NA	NA
P176	ER+	Her2-	ER+/Her2-	Letrozole	-79	7	NA	NA
P176	ER+	Her2-	ER+/Her2-	Exemestane	7	670	NA	NA
P180	ER+	Her2+	Her2+	Pertuzumab+Paclitaxel+Trastuzumab	-1	93	NA	NA
P180	ER+	Her2+	Her2+	Pertuzumab+Paclitaxel	-71	-1	NA	NA
P180	ER+	Her2+	Her2+	Epirubicin	335	588	NA	NA
P180	ER+	Her2+	Her2+	Pertuzumab+Trastuzumab	93	261	NA	NA
P180	ER+	Her2+	Her2+	Pertuzumab+Trastuzumab+Capecitabine	261	331	NA	NA
P180	ER+	Her2+	Her2+	Pertuzumab	-366	-71	NA	NA
P184	ER-	Her2-	ER-/Her2-	Epirubicin	-62	13	NA	NA
P184	ER-	Her2-	ER-/Her2-	5FU	15	155	NA	NA
P184	ER-	Her2-	ER-/Her2-	Carboplatin	189	459	NA	NA
P185	ER+	Her2-	ER+/Her2-	Letrozole+Goserelin+Ribociclib	-91	389	NA	NA
