# Supplementary material for: A large‐scale retrospective study in metastatic breast cancer patients using circulating tumour DNA and machine learning to predict treatment outcome and progression‐free survival
Source: Mol Oncol. 2025 Apr 15;19(12):3518–34. doi: 10.1002/1878-0261.70015 (PMC12688166; doi:10.1002/1878-0261.70015)
Supplement: Supplementary file 4 — Table S3. RECIST scores for the patients. [file MOL2-19-3518-s006.txt]

Public.ID	Day	CT	Progression
P1	0	SD	NO
P100	0	PD	YES
P101	0	SD	NO
P101	91	SD	NO
P101	175	SD	NO
P101	258	SD	NO
P101	343	SD	NO
P101	426	SD	NO
P101	511	SD	NO
P101	595	PD	YES
P101	679	SD	NO
P101	736	SD	NO
P101	749	PD	YES
P101	835	PD	YES
P102	0	PR	NO
P102	238	SD	NO
P102	336	SD	NO
P102	498	SD	NO
P102	763	PD	YES
P102	824	SD	NO
P102	960	SD	NO
P102	971	SD	NO
P102	1043	SD	NO
P102	1128	SD	NO
P102	1278	PD	YES
P102	1379	SD	NO
P103	0	PD	YES
P103	35	SD	NO
P103	157	PR	NO
P103	228	PD	YES
P104	0	SD	NO
P104	81	SD	NO
P104	205	PD	YES
P104	294	SD	NO
P104	384	SD	NO
P104	513	PD	YES
P104	611	PD	YES
P104	740	SD	NO
P104	791	SD	NO
P104	889	PD	YES
P104	1003	PD	YES
P104	1176	PD	YES
P104	1311	PD	YES
P105	0	SD	NO
P105	176	SD	NO
P105	363	SD	NO
P105	553	SD	NO
P105	919	PD	YES
P105	981	SD	NO
P105	1084	PD	YES
P105	1205	SD	NO
P106	0	PD	YES
P106	71	SD	NO
P106	133	SD	NO
P106	239	SD	NO
P106	344	SD	NO
P106	511	SD	NO
P106	608	SD	NO
P106	694	SD	NO
P106	933	PD	YES
P107	0	SD	NO
P107	112	SD	NO
P107	280	SD	NO
P107	461	SD	NO
P107	644	PD	YES
P107	700	PD	YES
P107	797	SD	NO
P107	862	SD	NO
P108	0	SD	NO
P108	91	SD	NO
P108	127	SD	NO
P108	217	SD	NO
P108	249	SD	NO
P108	279	SD	NO
P108	365	SD	NO
P108	574	SD	NO
P108	650	PD	YES
P108	720	PD	YES
P109	0	SD	NO
P109	197	PR	NO
P109	435	SD	NO
P109	522	SD	NO
P109	593	SD	NO
P109	661	PD	YES
P109	735	SD	NO
P109	833	PD	YES
P109	946	PD	YES
P109	1027	PD	YES
P11	0	SD	NO
P110	0	PD	YES
P110	43	PD	YES
P110	87	SD	NO
P110	122	PD	YES
P110	149	PD	YES
P110	197	PD	YES
P111	0	SD	NO
P111	181	SD	NO
P111	288	SD	NO
P111	399	SD	NO
P111	439	PD	YES
P111	477	PD	YES
P111	588	PD	YES
P113	0	SD	NO
P113	161	SD	NO
P113	475	SD	NO
P113	537	SD	NO
P113	549	SD	NO
P113	602	PD	YES
P113	661	SD	NO
P113	730	SD	NO
P113	798	SD	NO
P113	873	PD	YES
P113	961	PD	YES
P113	1049	PD	YES
P114	0	SD	NO
P114	221	SD	NO
P114	283	SD	NO
P114	467	SD	NO
P114	777	SD	NO
P114	840	SD	NO
P114	952	SD	NO
P114	1069	SD	NO
P114	1219	SD	NO
P114	1360	SD	NO
P115	0	SD	NO
P115	168	SD	NO
P115	263	SD	NO
P115	283	PD	YES
P115	411	SD	NO
P115	721	PD	YES
P116	0	SD	NO
P116	30	SD	NO
P116	85	SD	NO
P116	179	SD	NO
P116	233	SD	NO
P116	320	SD	NO
P116	393	SD	NO
P116	502	SD	NO
P116	606	SD	NO
P116	711	SD	NO
P116	1044	SD	NO
P117	0	SD	NO
P117	154	SD	NO
P118	0	SD	NO
P118	118	SD	NO
P118	216	SD	NO
P118	330	SD	NO
P118	457	SD	NO
P118	577	SD	NO
P118	702	SD	NO
P118	956	SD	NO
P118	1208	PD	YES
P119	0	SD	NO
P119	120	SD	NO
P119	240	PD	YES
P119	335	SD	NO
P119	414	SD	NO
P119	513	PD	YES
P119	805	PD	YES
P122	0	PD	YES
P123	0	SD	NO
P123	141	SD	NO
P123	223	SD	NO
P123	325	PD	YES
P123	434	SD	NO
P123	527	SD	NO
P123	651	PD	YES
P125	0	PD	YES
P125	297	SD	NO
P125	447	PR	NO
P125	513	PR	NO
P125	608	PD	YES
P125	673	SD	NO
P125	785	SD	NO
P125	803	PD	YES
P125	818	SD	NO
P125	875	SD	NO
P125	925	SD	NO
P125	978	SD	NO
P125	1047	PD	YES
P126	0	SD	NO
P126	122	SD	NO
P126	252	SD	NO
P126	401	SD	NO
P126	532	SD	NO
P126	570	PR	NO
P126	598	SD	NO
P126	651	SD	NO
P126	689	PD	YES
P126	829	SD	NO
P126	905	SD	NO
P126	983	PD	YES
P127	0	SD	NO
P127	117	SD	NO
P127	498	SD	NO
P128	0	PR	NO
P128	313	PD	YES
P128	447	SD	NO
P13	0	SD	NO
P13	108	SD	NO
P13	303	SD	NO
P130	0	SD	NO
P131	0	PR	NO
P131	196	PD	YES
P132	0	SD	NO
P132	204	SD	NO
P132	309	SD	NO
P132	412	SD	NO
P132	525	SD	NO
P132	638	PD	YES
P132	745	SD	NO
P132	895	SD	NO
P132	1015	SD	NO
P134	0	SD	NO
P134	87	SD	NO
P134	204	SD	NO
P134	388	PR	NO
P134	579	SD	NO
P134	805	PD	YES
P134	906	SD	NO
P134	1093	SD	NO
P135	0	SD	NO
P135	89	SD	NO
P135	203	SD	NO
P135	397	SD	NO
P135	763	SD	NO
P137	0	SD	NO
P137	105	PD	YES
P137	166	SD	NO
P138	0	PD	YES
P138	22	SD	NO
P138	90	SD	NO
P138	148	PR	NO
P138	210	SD	NO
P138	257	SD	NO
P138	363	SD	NO
P138	420	PD	YES
P138	512	SD	NO
P138	577	SD	NO
P138	706	SD	NO
P138	769	SD	NO
P138	857	PD	YES
P14	0	PD	YES
P14	69	PD	YES
P14	179	PD	YES
P141	0	SD	NO
P141	104	SD	NO
P144	0	PR	NO
P144	97	SD	NO
P144	188	PD	YES
P144	284	PD	YES
P144	385	SD	NO
P144	440	PD	YES
P144	534	SD	NO
P144	598	PD	YES
P145	0	PR	NO
P145	56	PD	YES
P145	122	SD	NO
P145	137	PD	YES
P146	0	SD	NO
P146	72	SD	NO
P146	153	SD	NO
P146	234	SD	NO
P146	321	SD	NO
P146	403	SD	NO
P146	487	SD	NO
P146	573	PD	YES
P146	658	SD	NO
P146	741	PD	YES
P146	881	SD	NO
P147	0	SD	NO
P147	206	SD	NO
P147	385	PD	YES
P147	465	SD	NO
P147	542	SD	NO
P147	649	SD	NO
P147	724	SD	NO
P147	787	SD	NO
P148	0	PR	NO
P148	66	SD	NO
P148	167	SD	NO
P148	259	SD	NO
P148	362	SD	NO
P148	437	PD	YES
P148	528	SD	NO
P148	689	SD	NO
P148	779	SD	NO
P148	814	SD	NO
P149	0	SD	NO
P149	179	SD	NO
P149	255	SD	NO
P149	370	SD	NO
P149	466	SD	NO
P149	518	PD	YES
P149	548	PD	YES
P149	629	PD	YES
P149	651	PD	YES
P149	724	SD	NO
P149	896	PD	YES
P15	0	SD	NO
P15	269	SD	NO
P150	0	PD	YES
P150	103	SD	NO
P150	197	SD	NO
P150	250	SD	NO
P150	450	SD	NO
P150	548	PR	NO
P150	640	SD	NO
P150	734	PD	YES
P151	0	SD	NO
P151	173	PD	YES
P151	279	SD	NO
P151	397	PD	YES
P151	491	SD	NO
P151	628	PD	YES
P151	736	PD	YES
P153	0	SD	NO
P153	124	SD	NO
P153	230	SD	NO
P153	365	SD	NO
P153	497	SD	NO
P153	567	SD	NO
P153	572	SD	NO
P154	0	SD	NO
P154	56	SD	NO
P154	121	PD	YES
P154	220	SD	NO
P154	298	SD	NO
P154	465	PD	YES
P154	498	SD	NO
P154	542	PD	YES
P154	630	PD	YES
P154	641	PD	YES
P156	0	PR	NO
P156	97	SD	NO
P156	156	PD	YES
P156	243	PD	YES
P156	355	PR	NO
P156	453	PD	YES
P157	0	SD	NO
P157	109	SD	NO
P157	230	SD	NO
P157	313	SD	NO
P157	444	PD	YES
P158	0	SD	NO
P158	122	SD	NO
P158	201	PR	NO
P158	285	SD	NO
P158	376	PD	YES
P158	483	SD	NO
P158	537	PD	YES
P159	0	PR	NO
P159	59	PR	NO
P159	146	SD	NO
P159	234	SD	NO
P159	313	PD	YES
P159	349	SD	NO
P159	416	PD	YES
P159	493	PD	YES
P159	524	SD	NO
P159	548	PD	YES
P16	0	PD	YES
P160	0	PD	YES
P160	112	PR	NO
P160	200	SD	NO
P160	400	SD	NO
P160	505	SD	NO
P161	0	SD	NO
P161	70	PD	YES
P161	152	PR	NO
P161	306	PR	NO
P161	397	SD	NO
P162	0	SD	NO
P162	58	SD	NO
P162	159	PD	YES
P162	287	SD	NO
P162	369	PD	YES
P162	406	PR	NO
P163	0	SD	NO
P163	62	SD	NO
P163	118	SD	NO
P163	210	SD	NO
P163	279	PD	YES
P163	343	PD	YES
P163	371	PD	YES
P163	491	PD	YES
P164	0	SD	NO
P164	59	SD	NO
P164	60	PR	NO
P164	133	SD	NO
P164	216	SD	NO
P164	279	SD	NO
P164	354	SD	NO
P166	0	PD	YES
P166	107	PD	YES
P166	233	SD	NO
P167	0	SD	NO
P167	33	SD	NO
P167	96	SD	NO
P167	143	SD	NO
P167	253	SD	NO
P167	348	PR	NO
P169	0	PR	NO
P169	62	PR	NO
P169	150	PD	YES
P169	236	PD	YES
P169	307	SD	NO
P169	406	SD	NO
P169	497	PD	YES
P17	0	PR	NO
P17	264	SD	NO
P17	631	PD	YES
P17	718	SD	NO
P17	1238	SD	NO
P17	1338	PD	YES
P17	1421	SD	NO
P17	1488	PD	YES
P17	1687	SD	NO
P17	1771	SD	NO
P17	1855	PD	YES
P17	1932	SD	NO
P17	1988	PR	NO
P17	2092	SD	NO
P17	2184	PD	YES
P17	2259	PD	YES
P17	2352	PD	YES
P171	0	SD	NO
P171	84	SD	NO
P171	161	SD	NO
P171	240	PD	YES
P171	334	PR	NO
P171	394	PR	NO
P172	0	SD	NO
P172	67	PD	YES
P172	139	SD	NO
P173	0	PD	YES
P175	0	SD	NO
P175	110	SD	NO
P175	185	SD	NO
P175	239	PD	YES
P176	0	PD	YES
P176	85	SD	NO
P176	182	SD	NO
P176	301	SD	NO
P18	0	SD	NO
P18	64	SD	NO
P18	119	PD	YES
P18	203	SD	NO
P18	280	SD	NO
P180	0	SD	NO
P180	76	PR	NO
P180	169	SD	NO
P180	249	PD	YES
P180	322	PD	YES
P184	0	PD	YES
P184	82	PR	NO
P184	146	PD	YES
P185	0	SD	NO
P185	76	SD	NO
P19	0	SD	NO
P19	78	SD	NO
P19	140	PR	NO
P2	0	SD	NO
P2	172	SD	NO
P2	547	SD	NO
P2	658	SD	NO
P2	861	SD	NO
P2	994	SD	NO
P20	0	SD	NO
P20	421	SD	NO
P20	564	SD	NO
P20	744	SD	NO
P20	1184	PD	YES
P20	1283	SD	NO
P21	0	CR	NO
P21	103	CR	NO
P22	0	PD	YES
P22	60	SD	NO
P22	160	SD	NO
P23	0	SD	NO
P24	0	PD	YES
P26	0	SD	NO
P26	1024	SD	NO
P26	1380	SD	NO
P26	1582	SD	NO
P26	1584	SD	NO
P26	1765	SD	NO
P26	1945	SD	NO
P26	2136	SD	NO
P26	2174	SD	NO
P26	2505	SD	NO
P26	2686	SD	NO
P26	2864	SD	NO
P27	0	SD	NO
P27	105	SD	NO
P27	232	SD	NO
P27	421	SD	NO
P27	535	PD	YES
P27	630	SD	NO
P27	714	PD	YES
P27	830	PD	YES
P27	906	PD	YES
P27	934	SD	NO
P27	1004	PR	NO
P27	1085	SD	NO
P27	1165	PR	NO
P28	0	SD	NO
P28	105	SD	NO
P28	287	SD	NO
P28	470	SD	NO
P28	736	SD	NO
P28	905	SD	NO
P28	965	PD	YES
P28	1023	PD	YES
P28	1040	SD	NO
P28	1108	SD	NO
P28	1155	PD	YES
P28	1189	PR	NO
P28	1301	PR	NO
P28	1386	SD	NO
P28	1603	SD	NO
P28	1722	PD	YES
P28	1845	PD	YES
P29	0	SD	NO
P3	0	PD	YES
P3	118	PD	YES
P31	0	SD	NO
P31	60	SD	NO
P31	246	SD	NO
P31	337	SD	NO
P31	432	SD	NO
P31	663	SD	NO
P31	797	PD	YES
P31	914	PD	YES
P31	1006	PR	NO
P31	1061	SD	NO
P32	0	SD	NO
P32	50	SD	NO
P33	0	PD	YES
P33	358	PD	YES
P34	0	PR	NO
P34	66	PR	NO
P34	284	SD	NO
P34	379	PD	YES
P35	0	SD	NO
P35	78	PD	YES
P35	194	PR	NO
P35	292	PR	NO
P35	371	PR	NO
P35	468	PR	NO
P35	561	PR	NO
P35	648	PR	NO
P35	745	SD	NO
P35	841	PD	YES
P35	927	PD	YES
P35	1085	SD	NO
P37	0	SD	NO
P37	312	SD	NO
P37	404	PD	YES
P38	0	PD	YES
P39	0	PR	NO
P39	71	PR	NO
P39	172	PR	NO
P39	304	PD	YES
P4	0	SD	NO
P4	84	SD	NO
P4	347	PR	NO
P4	448	PR	NO
P4	1447	PD	YES
P4	1750	PD	YES
P4	1961	SD	NO
P4	2044	SD	NO
P4	2130	PD	YES
P4	2197	SD	NO
P4	2472	PD	YES
P4	2513	PR	NO
P4	2584	SD	NO
P4	2625	SD	NO
P40	0	SD	NO
P40	84	SD	NO
P40	168	SD	NO
P40	252	SD	NO
P40	337	SD	NO
P40	423	SD	NO
P40	511	SD	NO
P40	595	SD	NO
P40	679	SD	NO
P40	763	SD	NO
P40	882	SD	NO
P40	907	SD	NO
P40	988	PD	YES
P41	0	SD	NO
P41	98	PD	YES
P42	0	PR	NO
P42	153	PD	YES
P42	245	SD	NO
P42	342	PD	YES
P42	434	PD	YES
P42	501	PD	YES
P42	574	SD	NO
P43	0	PR	NO
P43	174	PR	NO
P43	270	PR	NO
P43	488	SD	NO
P43	534	SD	NO
P43	572	PD	YES
P43	631	SD	NO
P43	686	PD	YES
P43	798	PD	YES
P43	993	SD	NO
P43	1042	SD	NO
P44	0	SD	NO
P44	64	SD	NO
P44	317	SD	NO
P44	822	SD	NO
P44	1011	SD	NO
P44	1259	SD	NO
P44	1389	SD	NO
P44	1522	SD	NO
P44	1549	PD	YES
P44	1637	SD	NO
P44	1709	PR	NO
P44	1880	SD	NO
P44	1975	SD	NO
P44	2039	SD	NO
P44	2258	SD	NO
P44	2349	SD	NO
P44	2376	SD	NO
P44	2445	SD	NO
P45	0	PR	NO
P45	98	PR	NO
P45	484	SD	NO
P45	530	PD	YES
P45	560	PD	YES
P45	650	PD	YES
P45	724	SD	NO
P45	765	SD	NO
P45	794	SD	NO
P45	822	SD	NO
P45	979	PD	YES
P46	0	PD	YES
P46	122	SD	NO
P47	0	SD	NO
P47	211	SD	NO
P47	337	PR	NO
P47	514	PR	NO
P47	779	PD	YES
P47	968	PR	NO
P47	1050	PR	NO
P47	1151	PR	NO
P47	1360	PD	YES
P48	0	SD	NO
P48	217	SD	NO
P48	285	SD	NO
P48	355	SD	NO
P48	413	PD	YES
P5	0	PD	YES
P50	0	PR	NO
P50	173	PD	YES
P50	352	PD	YES
P50	439	SD	NO
P50	528	PD	YES
P51	0	SD	NO
P51	561	PD	YES
P51	720	PR	NO
P52	0	PR	NO
P52	147	SD	NO
P52	182	SD	NO
P52	259	SD	NO
P52	299	SD	NO
P52	483	PD	YES
P52	631	PD	YES
P53	0	PR	NO
P53	60	SD	NO
P53	123	PR	NO
P53	194	PR	NO
P53	256	SD	NO
P53	333	SD	NO
P53	391	SD	NO
P53	453	SD	NO
P53	515	SD	NO
P53	585	SD	NO
P53	645	SD	NO
P53	840	PD	YES
P53	931	SD	NO
P53	1093	SD	NO
P53	1201	PD	YES
P53	1261	SD	NO
P53	1385	PR	NO
P53	1426	SD	NO
P53	1489	PD	YES
P53	1896	SD	NO
P53	1950	SD	NO
P53	2043	PR	NO
P53	2144	SD	NO
P56	0	SD	NO
P56	49	CR	NO
P56	125	PD	YES
P56	179	PD	YES
P56	237	SD	NO
P56	309	PD	YES
P56	386	SD	NO
P57	0	SD	NO
P57	64	PR	NO
P57	126	PR	NO
P57	186	PR	NO
P57	253	SD	NO
P58	0	SD	NO
P59	0	SD	NO
P6	0	PR	NO
P6	87	PD	YES
P6	148	SD	NO
P60	0	SD	NO
P60	184	SD	NO
P60	352	SD	NO
P60	567	SD	NO
P60	636	PD	YES
P60	674	PD	YES
P60	724	SD	NO
P60	872	SD	NO
P60	961	SD	NO
P60	1050	PD	YES
P60	1119	SD	NO
P61	0	SD	NO
P61	166	PR	NO
P61	234	PD	YES
P61	329	SD	NO
P61	450	SD	NO
P61	513	PD	YES
P61	625	SD	NO
P61	697	SD	NO
P61	840	SD	NO
P61	863	SD	NO
P61	909	PD	YES
P62	0	PR	NO
P62	176	PR	NO
P62	280	PR	NO
P62	358	PR	NO
P62	405	PR	NO
P63	0	SD	NO
P63	61	SD	NO
P63	137	PD	YES
P63	205	PD	YES
P63	273	SD	NO
P63	329	SD	NO
P63	392	PD	YES
P63	435	PD	YES
P63	486	PD	YES
P63	604	PD	YES
P63	640	PD	YES
P64	0	SD	NO
P65	0	PR	NO
P65	80	PR	NO
P65	172	CR	NO
P65	285	CR	NO
P65	377	CR	NO
P65	479	SD	NO
P65	566	SD	NO
P65	713	PD	YES
P65	762	SD	NO
P65	882	SD	NO
P65	983	SD	NO
P65	1159	PD	YES
P65	1231	PR	NO
P65	1273	PR	NO
P65	1324	PR	NO
P65	1421	SD	NO
P65	1504	SD	NO
P65	1588	PD	YES
P65	1673	PR	NO
P65	1768	PR	NO
P65	1868	SD	NO
P65	1933	SD	NO
P66	0	PR	NO
P66	97	PR	NO
P66	197	PR	NO
P66	531	CR	NO
P67	0	PR	NO
P67	88	PR	NO
P67	167	PR	NO
P67	231	PR	NO
P67	293	PR	NO
P67	357	PR	NO
P67	496	PR	NO
P67	566	PD	YES
P67	768	SD	NO
P67	934	PD	YES
P68	0	SD	NO
P68	70	SD	NO
P68	155	SD	NO
P68	231	PD	YES
P68	306	SD	NO
P68	371	SD	NO
P68	443	PD	YES
P68	560	PD	YES
P68	748	SD	NO
P68	807	SD	NO
P68	950	PD	YES
P68	1047	SD	NO
P68	1134	PD	YES
P69	0	SD	NO
P69	181	SD	NO
P70	0	PD	YES
P71	0	PR	NO
P71	69	SD	NO
P71	128	PR	NO
P71	191	PR	NO
P71	265	PR	NO
P71	321	PR	NO
P71	385	PR	NO
P71	448	PR	NO
P71	523	PR	NO
P71	670	SD	NO
P71	730	PR	NO
P71	793	SD	NO
P71	856	SD	NO
P71	919	SD	NO
P71	1109	SD	NO
P71	1237	SD	NO
P71	1364	SD	NO
P71	1624	SD	NO
P71	1842	SD	NO
P72	0	PD	YES
P73	0	SD	NO
P73	72	PD	YES
P73	224	PR	NO
P73	340	PD	YES
P73	399	PD	YES
P73	471	SD	NO
P73	645	PD	YES
P74	0	PD	YES
P74	82	PD	YES
P74	133	PD	YES
P74	490	PR	NO
P74	591	SD	NO
P75	0	PD	YES
P75	87	PD	YES
P75	153	PD	YES
P75	314	SD	NO
P75	375	PR	NO
P75	545	PD	YES
P76	0	SD	NO
P76	91	SD	NO
P76	170	SD	NO
P76	263	SD	NO
P78	0	SD	NO
P78	198	SD	NO
P78	265	SD	NO
P78	357	SD	NO
P78	383	SD	NO
P78	550	SD	NO
P78	695	PD	YES
P78	1196	SD	NO
P79	0	PD	YES
P79	85	SD	NO
P79	168	SD	NO
P79	267	PD	YES
P79	374	PR	NO
P79	475	PR	NO
P79	560	PD	YES
P79	661	SD	NO
P79	743	PD	YES
P79	900	PD	YES
P79	931	PD	YES
P79	1059	PR	NO
P79	1164	PD	YES
P8	0	SD	NO
P8	3344	SD	NO
P8	3353	SD	NO
P8	3382	SD	NO
P8	3906	SD	NO
P8	4121	SD	NO
P8	4239	PR	NO
P8	4435	SD	NO
P8	4533	SD	NO
P81	0	SD	NO
P81	77	SD	NO
P81	154	SD	NO
P81	266	SD	NO
P81	449	SD	NO
P81	633	SD	NO
P81	813	SD	NO
P81	993	PD	YES
P81	1078	SD	NO
P81	1147	SD	NO
P81	1247	PD	YES
P81	1283	PD	YES
P81	1294	PD	YES
P81	1343	PD	YES
P81	1428	PR	NO
P81	1527	SD	NO
P81	1565	PD	YES
P82	0	SD	NO
P82	91	PD	YES
P82	202	SD	NO
P82	288	SD	NO
P82	472	PD	YES
P82	566	PD	YES
P82	684	PR	NO
P82	790	PR	NO
P82	1058	PD	YES
P82	1145	PD	YES
P82	1217	PD	YES
P83	0	SD	NO
P83	143	SD	NO
P83	425	SD	NO
P83	509	PD	YES
P83	606	SD	NO
P83	664	SD	NO
P83	763	PR	NO
P83	827	SD	NO
P83	1008	PD	YES
P83	1125	PD	YES
P83	1214	SD	NO
P83	1279	SD	NO
P84	0	PD	YES
P85	0	SD	NO
P85	100	SD	NO
P85	204	SD	NO
P85	308	SD	NO
P85	388	SD	NO
P85	470	SD	NO
P85	549	SD	NO
P85	639	SD	NO
P85	737	SD	NO
P85	830	SD	NO
P85	918	SD	NO
P85	1028	SD	NO
P85	1508	SD	NO
P87	0	PR	NO
P87	67	PR	NO
P87	170	PR	NO
P87	287	PR	NO
P88	0	SD	NO
P88	23	SD	NO
P89	0	SD	NO
P9	0	SD	NO
P9	142	PD	YES
P9	246	PD	YES
P90	0	SD	NO
P91	0	CR	NO
P91	186	CR	NO
P91	536	SD	NO
P91	790	SD	NO
P91	882	SD	NO
P91	903	SD	NO
P91	1032	SD	NO
P91	1106	SD	NO
P91	1308	SD	NO
P92	0	PR	NO
P92	77	PR	NO
P92	196	SD	NO
P92	266	PD	YES
P92	331	PD	YES
P92	406	SD	NO
P92	510	SD	NO
P92	592	PR	NO
P92	677	SD	NO
P92	807	PD	YES
P93	0	SD	NO
P93	361	SD	NO
P93	440	SD	NO
P93	542	SD	NO
P93	632	SD	NO
P93	726	SD	NO
P93	836	SD	NO
P93	957	SD	NO
P93	1048	SD	NO
P93	1172	SD	NO
P93	1313	SD	NO
P93	1426	SD	NO
P93	1525	SD	NO
P93	1634	SD	NO
P94	0	PR	NO
P94	64	PR	NO
P94	149	SD	NO
P94	233	PD	YES
P96	0	SD	NO
P96	59	PR	NO
P96	142	PR	NO
P96	232	SD	NO
P96	286	SD	NO
P96	317	PR	NO
P96	414	PR	NO
P96	521	SD	NO
P96	711	SD	NO
P96	914	SD	NO
P96	1042	SD	NO
P96	1235	SD	NO
P96	1421	SD	NO
P97	0	PD	YES
P97	50	SD	NO
P97	111	SD	NO
P97	146	SD	NO
P97	190	SD	NO
P97	225	SD	NO
P97	290	SD	NO
P97	382	PD	YES
P97	434	PD	YES
P97	485	SD	NO
P97	554	SD	NO
P97	621	PR	NO
P97	768	PD	YES
P97	838	SD	NO
P98	0	SD	NO
P98	614	SD	NO
P98	726	SD	NO
P98	837	SD	NO
P98	968	SD	NO
P98	1096	SD	NO
P98	1221	SD	NO
P98	1390	SD	NO
P98	1444	PD	YES
P98	1504	SD	NO
P98	1571	SD	NO
P98	1623	SD	NO
P98	1668	PD	YES
P98	1729	SD	NO
P98	1748	SD	NO
P99	0	PD	YES
P99	120	PD	YES
P99	184	SD	NO
P99	263	SD	NO
P99	348	PD	YES
P99	479	SD	NO
P99	557	PD	YES
P99	677	SD	NO
P99	729	SD	NO
P99	793	SD	NO
P99	850	SD	NO
P99	908	SD	NO
P99	991	SD	NO
P99	1159	SD	NO
P99	1216	SD	NO
