# Supplementary material for: A large‐scale retrospective study in metastatic breast cancer patients using circulating tumour DNA and machine learning to predict treatment outcome and progression‐free survival
Source: Mol Oncol. 2025 Apr 15;19(12):3518–34. doi: 10.1002/1878-0261.70015 (PMC12688166; doi:10.1002/1878-0261.70015)
Supplement: Supplementary file 5 — Table S4. ichorCNA scores for the patients. [file MOL2-19-3518-s004.txt]

Public.ID	SampleID	Day	ichorCNA
P1	P1V1	-21	5
P2	P2V1	553	0
P2	P2V2	665	0
P2	P2V3	875	0
P3	P3V1	7	8
P3	P3V2	140	13
P4	P4V1	-119	0
P4	P4V2	-98	0
P4	P4V3	28	0
P4	P4V4	196	0
P4	P4V5	238	8
P4	P4V6	280	6
P4	P4V7	476	0
P4	P4V8	1568	6
P4	P4V9	1631	4
P4	P4V10	1771	0
P4	P4V11	1841	0
P4	P4V12	1967	0
P4	P4V13	2009	0
P4	P4V14	2030	0
P4	P4V15	2051	0
P4	P4V16	2135	0
P4	P4V17	2156	0
P4	P4V18	2177	0
P4	P4V19	2198	0
P4	P4V20	2401	6
P4	P4V21	2457	6
P4	P4V22	2478	7
P4	P4V23	2758	0
P5	P5V1	-144	0
P5	P5V2	-84	2
P5	P5V3	38	8
P5	P5V4	101	10
P6	P6V1	-60	12
P6	P6V2	66	6
P6	P6V3	143	0
P8	P8V1	1454	0
P8	P8V2	1503	0
P8	P8V3	1559	2
P8	P8V4	1650	0
P8	P8V5	1775	0
P8	P8V6	3409	6
P8	P8V7	3626	0
P8	P8V8	3808	0
P8	P8V9	4095	0
P8	P8V10	4207	0
P8	P8V11	4459	0
P9	P9V1	-117	8
P9	P9V2	-54	11
P9	P9V3	-12	19
P9	P9V4	100	10
P11	P11V1	28	0
P13	P13V1	-81	0
P13	P13V2	-39	4
P13	P13V3	17	4
P13	P13V4	185	0
P13	P13V5	290	0
P13	P13V6	332	0
P14	P14V1	-46	18
P14	P14V2	-8	39
P14	P14V3	111	32
P14	P14V4	186	38
P15	P15V1	-145	0
P15	P15V2	142	0
P16	P16V1	49	9
P16	P16V2	109	12
P16	P16V3	151	19
P17	P17V1	-98	0
P17	P17V2	-56	0
P17	P17V3	53	0
P17	P17V4	172	0
P17	P17V5	574	26
P17	P17V6	595	10
P17	P17V7	623	11
P17	P17V8	651	0
P17	P17V9	686	3
P17	P17V10	749	0
P17	P17V11	1301	8
P17	P17V12	1327	8
P17	P17V13	1365	13
P17	P17V14	1390	6
P17	P17V15	1491	35
P17	P17V16	1519	37
P17	P17V17	1568	11
P17	P17V18	1652	0
P17	P17V19	1736	8
P17	P17V20	1778	8
P17	P17V21	1890	0
P17	P17V22	1911	0
P17	P17V23	2149	9
P17	P17V24	2324	26
P18	P18V1	-75	0
P18	P18V2	-33	4
P18	P18V3	13	12
P18	P18V4	72	10
P18	P18V5	153	9
P18	P18V6	205	6
P19	P19V1	-62	0
P19	P19V2	-13	0
P19	P19V3	8	5
P19	P19V4	57	0
P19	P19V5	141	0
P20	P20V1	-82	0
P20	P20V2	2	0
P20	P20V3	1210	22
P20	P20V4	1232	0
P20	P20V5	1252	0
P20	P20V6	1294	0
P20	P20V7	1472	0
P21	P21V1	-21	0
P21	P21V2	105	0
P22	P22V1	28	0
P22	P22V2	91	0
P22	P22V3	160	2
P22	P22V4	280	0
P22	P22V5	413	0
P22	P22V6	455	0
P23	P23V1	-80	6
P23	P23V2	7	5
P24	P24V1	-19	13
P24	P24V2	23	23
P26	P26V1	2357	0
P26	P26V2	2693	0
P27	P27V1	241	0
P27	P27V2	731	5
P27	P27V3	752	0
P27	P27V4	801	0
P27	P27V5	854	6
P27	P27V6	1011	0
P28	P28V1	1561	0
P28	P28V2	1673	8
P28	P28V3	1757	18
P28	P28V4	1869	20
P29	P29V1	-114	0
P31	P31V1	559	3
P31	P31V2	902	14
P31	P31V3	930	15
P31	P31V4	972	0
P31	P31V5	1007	0
P31	P31V6	1035	8
P32	P32V1	-56	0
P32	P32V2	-28	0
P32	P32V3	35	0
P33	P33V1	-355	7
P33	P33V2	-263	11
P33	P33V3	-222	0
P33	P33V4	-180	0
P33	P33V5	107	9
P33	P33V6	135	20
P33	P33V7	156	8
P33	P33V8	205	13
P33	P33V9	240	20
P33	P33V10	254	13
P34	P34V1	-38	14
P34	P34V2	-18	0
P34	P34V3	10	0
P34	P34V4	52	8
P34	P34V5	227	28
P34	P34V6	248	0
P34	P34V7	269	2
P34	P34V8	318	0
P35	P35V1	-72	10
P35	P35V2	-50	8
P35	P35V3	-29	8
P35	P35V4	13	10
P35	P35V5	122	9
P35	P35V6	160	0
P35	P35V7	202	0
P35	P35V8	860	0
P35	P35V9	937	0
P35	P35V10	969	6
P35	P35V11	991	0
P35	P35V12	1012	0
P35	P35V13	1054	0
P35	P35V14	1630	0
P37	P37V1	-91	0
P37	P37V2	-70	0
P37	P37V3	-49	0
P37	P37V4	0	0
P37	P37V5	553	52
P38	P38V1	-68	33
P38	P38V2	-47	4
P38	P38V3	-26	8
P39	P39V1	-130	50
P39	P39V2	-82	0
P39	P39V3	-33	8
P39	P39V4	314	0
P39	P39V5	342	6
P39	P39V6	363	5
P40	P40V1	-1553	0
P40	P40V2	-847	0
P40	P40V3	-662	0
P40	P40V4	-616	0
P40	P40V5	-326	0
P40	P40V6	-158	6
P40	P40V7	-74	8
P40	P40V8	94	6
P40	P40V9	430	7
P40	P40V10	689	11
P40	P40V11	773	0
P40	P40V12	892	0
P40	P40V13	913	5
P40	P40V14	955	0
P41	P41V1	-84	0
P41	P41V2	-35	10
P41	P41V3	7	0
P41	P41V4	43	0
P41	P41V5	84	0
P41	P41V6	105	8
P42	P42V1	-84	23
P42	P42V2	-63	1
P42	P42V3	-42	1
P42	P42V4	0	1
P42	P42V5	175	12
P42	P42V6	203	0
P42	P42V7	224	5
P42	P42V8	350	14
P42	P42V9	392	19
P42	P42V10	413	26
P42	P42V11	469	29
P42	P42V12	512	45
P42	P42V13	532	29
P42	P42V14	553	27
P42	P42V15	672	48
P42	P42V16	693	53
P43	P43V1	-115	14
P43	P43V2	-84	13
P43	P43V3	-56	10
P43	P43V4	-35	0
P43	P43V5	7	0
P43	P43V6	819	12
P43	P43V7	869	10
P43	P43V8	889	6
P43	P43V9	903	0
P43	P43V10	935	8
P43	P43V11	952	12
P43	P43V12	973	10
P43	P43V13	1022	11
P43	P43V14	1246	10
P43	P43V15	1470	11
P44	P44V1	-54	7
P44	P44V2	-33	0
P44	P44V3	-12	0
P44	P44V4	30	5
P44	P44V5	828	2
P44	P44V6	1018	0
P44	P44V7	1206	5
P44	P44V8	1248	5
P44	P44V9	1647	0
P44	P44V10	1836	0
P44	P44V11	1920	0
P44	P44V12	2025	0
P44	P44V13	2109	0
P44	P44V14	2193	0
P44	P44V15	2298	0
P44	P44V16	2361	0
P45	P45V1	-51	0
P45	P45V2	-34	0
P45	P45V3	-6	0
P45	P45V4	36	0
P45	P45V5	685	11
P45	P45V6	706	0
P45	P45V7	727	0
P45	P45V8	769	0
P45	P45V9	925	7
P45	P45V10	946	15
P45	P45V11	974	11
P45	P45V12	995	23
P46	P46V1	-50	17
P46	P46V2	-29	11
P46	P46V3	-8	10
P46	P46V4	6	9
P46	P46V5	34	6
P46	P46V6	69	2
P47	P47V1	-68	11
P47	P47V2	-47	7
P47	P47V3	-26	8
P47	P47V4	30	6
P47	P47V5	723	17
P47	P47V6	779	22
P47	P47V7	863	21
P47	P47V8	884	60
P47	P47V9	905	7
P47	P47V10	926	2
P47	P47V11	989	0
P47	P47V12	1010	2
P48	P48V1	-36	6
P48	P48V2	-15	5
P48	P48V3	6	3
P48	P48V4	34	0
P48	P48V5	55	0
P48	P48V6	122	8
P48	P48V7	139	5
P48	P48V8	160	1
P48	P48V9	209	5
P48	P48V10	411	3
P48	P48V11	447	2
P50	P50V1	-73	17
P50	P50V2	-52	6
P50	P50V3	-31	6
P50	P50V4	11	0
P50	P50V5	361	45
P50	P50V6	407	19
P50	P50V7	445	26
P50	P50V8	550	45
P50	P50V9	571	39
P51	P51V1	-159	50
P51	P51V2	-139	12
P51	P51V3	-118	2
P51	P51V4	-76	6
P51	P51V5	575	47
P51	P51V6	603	22
P51	P51V7	743	21
P52	P52V1	-63	0
P52	P52V2	-42	7
P52	P52V3	-21	0
P52	P52V4	21	6
P52	P52V5	106	5
P52	P52V6	126	5
P52	P52V7	147	8
P52	P52V8	217	0
P52	P52V9	434	6
P52	P52V10	462	6
P52	P52V11	504	10
P52	P52V12	553	0
P53	P53V1	-55	0
P53	P53V2	-35	7
P53	P53V3	-14	7
P53	P53V4	28	10
P53	P53V5	530	0
P53	P53V6	652	4
P53	P53V7	848	0
P53	P53V8	869	6
P53	P53V9	896	0
P53	P53V10	924	7
P53	P53V11	987	0
P53	P53V12	1148	1
P53	P53V13	1729	8
P53	P53V14	1764	0
P53	P53V15	1806	5
P53	P53V16	1827	7
P53	P53V17	1876	0
P53	P53V18	1960	0
P53	P53V19	2051	5
P56	P56V1	-56	33
P56	P56V2	-35	0
P56	P56V3	-14	6
P56	P56V4	35	5
P56	P56V5	182	17
P56	P56V6	203	0
P56	P56V7	231	8
P56	P56V8	273	13
P56	P56V9	322	13
P56	P56V10	357	8
P56	P56V11	376	7
P57	P57V1	7	5
P57	P57V2	28	6
P57	P57V3	49	5
P57	P57V4	91	2
P58	P58V1	-36	17
P58	P58V2	-15	10
P59	P59V1	-96	0
P59	P59V2	-75	6
P59	P59V3	-54	0
P59	P59V4	-12	2
P60	P60V1	373	0
P60	P60V2	639	0
P60	P60V3	702	5
P60	P60V4	758	9
P60	P60V5	856	0
P60	P60V6	947	15
P60	P60V7	1059	0
P61	P61V1	-79	13
P61	P61V2	-58	0
P61	P61V3	-37	0
P61	P61V4	5	0
P61	P61V5	278	0
P61	P61V6	446	0
P61	P61V7	467	0
P61	P61V8	509	0
P61	P61V9	544	0
P61	P61V10	565	0
P61	P61V11	621	0
P61	P61V12	656	9
P61	P61V13	678	0
P61	P61V14	699	0
P61	P61V15	744	0
P61	P61V16	873	0
P62	P62V1	-175	6
P62	P62V2	-154	0
P62	P62V3	-140	0
P62	P62V4	175	0
P62	P62V5	288	1
P62	P62V6	298	8
P62	P62V7	322	0
P62	P62V8	343	0
P62	P62V9	399	0
P63	P63V1	-55	7
P63	P63V2	-39	10
P63	P63V3	-18	7
P63	P63V4	24	6
P63	P63V5	178	4
P63	P63V6	219	14
P63	P63V7	240	15
P63	P63V8	261	0
P63	P63V9	317	0
P63	P63V10	423	11
P63	P63V11	455	10
P63	P63V12	472	6
P63	P63V13	535	0
P63	P63V14	563	9
P63	P63V15	584	7
P63	P63V16	626	8
P64	P64V1	-42	4
P64	P64V2	-21	9
P65	P65V1	-78	47
P65	P65V2	-57	0
P65	P65V3	-36	0
P65	P65V4	6	0
P65	P65V5	181	0
P65	P65V6	580	11
P65	P65V7	986	9
P65	P65V8	1210	7
P65	P65V9	1231	7
P65	P65V10	1427	7
P65	P65V11	1609	25
P65	P65V12	1630	12
P65	P65V13	1651	5
P65	P65V14	1693	9
P65	P65V15	1777	3
P65	P65V16	1833	5
P66	P66V1	-104	9
P66	P66V2	-91	8
P66	P66V3	-49	0
P66	P66V4	-7	0
P66	P66V5	33	0
P66	P66V6	91	0
P66	P66V7	211	0
P66	P66V8	707	0
P66	P66V9	903	0
P67	P67V1	-79	8
P67	P67V2	-51	0
P67	P67V3	33	0
P67	P67V4	138	5
P67	P67V5	306	0
P67	P67V6	488	9
P67	P67V7	579	51
P67	P67V8	622	10
P67	P67V9	635	0
P67	P67V10	677	8
P67	P67V11	726	5
P67	P67V12	901	44
P67	P67V13	957	37
P67	P67V14	1605	52
P68	P68V1	336	0
P68	P68V2	434	0
P68	P68V3	623	0
P68	P68V4	714	0
P68	P68V5	735	0
P68	P68V6	777	0
P68	P68V7	889	0
P68	P68V8	966	0
P68	P68V9	987	0
P68	P68V10	1008	0
P68	P68V11	1050	0
P68	P68V12	1148	7
P69	P69V1	-162	0
P69	P69V2	209	0
P70	P70V1	-88	7
P71	P71V1	-13	4
P71	P71V2	139	0
P71	P71V3	330	0
P71	P71V4	526	4
P71	P71V5	736	0
P71	P71V6	925	0
P71	P71V7	1121	0
P71	P71V8	1310	0
P71	P71V9	1506	0
P71	P71V10	1632	0
P71	P71V11	1758	0
P72	P72V1	-8	24
P72	P72V2	24	60
P73	P73V1	-75	13
P73	P73V2	-47	7
P73	P73V3	-19	0
P73	P73V4	9	0
P73	P73V5	51	9
P73	P73V6	135	0
P73	P73V7	191	0
P73	P73V8	303	14
P73	P73V9	352	11
P73	P73V10	373	12
P73	P73V11	394	20
P73	P73V12	436	5
P74	P74V1	51	15
P74	P74V2	61	18
P74	P74V3	110	9
P74	P74V4	180	20
P74	P74V5	215	13
P74	P74V6	243	0
P74	P74V7	320	0
P74	P74V8	411	0
P74	P74V9	600	0
P74	P74V10	726	0
P75	P75V1	13	30
P75	P75V2	34	12
P75	P75V3	55	10
P75	P75V4	97	7
P75	P75V5	118	8
P75	P75V6	160	16
P75	P75V7	209	9
P75	P75V8	237	10
P75	P75V9	258	17
P75	P75V10	279	0
P75	P75V11	300	0
P75	P75V12	342	0
P75	P75V13	426	8
P75	P75V14	580	22
P75	P75V15	762	71
P76	P76V1	-81	4
P76	P76V2	185	0
P76	P76V3	654	0
P78	P78V1	456	13
P78	P78V2	645	7
P78	P78V3	708	0
P78	P78V4	974	7
P78	P78V5	1016	0
P78	P78V6	1198	5
P79	P79V1	288	10
P79	P79V2	456	0
P79	P79V3	568	7
P79	P79V4	631	0
P79	P79V5	652	0
P79	P79V6	694	8
P79	P79V7	848	13
P79	P79V8	876	7
P79	P79V9	897	8
P79	P79V10	939	15
P79	P79V11	967	7
P79	P79V12	1016	8
P79	P79V13	1093	7
P81	P81V1	-50	13
P81	P81V2	-34	9
P81	P81V3	-13	9
P81	P81V4	22	5
P81	P81V5	1002	12
P81	P81V6	1093	9
P81	P81V7	1177	16
P81	P81V8	1289	22
P81	P81V9	1303	13
P81	P81V10	1345	17
P81	P81V11	1373	13
P81	P81V12	1394	12
P81	P81V13	1436	9
P81	P81V14	1534	24
P81	P81V15	1555	41
P81	P81V16	1583	56
P82	P82V1	232	0
P82	P82V2	456	13
P82	P82V3	617	0
P82	P82V4	701	0
P82	P82V5	771	0
P82	P82V6	827	0
P82	P82V7	918	22
P82	P82V8	1086	9
P82	P82V9	1149	23
P83	P83V1	726	0
P83	P83V2	768	0
P83	P83V3	789	0
P83	P83V4	992	0
P83	P83V5	1027	0
P83	P83V6	1055	0
P83	P83V7	1174	0
P83	P83V8	1286	0
P84	P84V1	-94	0
P85	P85V1	-83	0
P85	P85V2	106	0
P85	P85V3	316	0
P85	P85V4	477	0
P85	P85V5	841	9
P85	P85V6	1037	0
P85	P85V7	1338	0
P87	P87V1	-81	0
P87	P87V2	-28	6
P87	P87V3	-11	0
P87	P87V4	80	0
P87	P87V5	276	0
P87	P87V6	486	0
P87	P87V7	626	0
P88	P88V1	-44	28
P88	P88V2	-2	6
P88	P88V3	19	0
P88	P88V4	47	0
P88	P88V5	68	8
P89	P89V1	-101	0
P90	P90V1	-212	0
P90	P90V2	-114	0
P91	P91V1	-169	0
P91	P91V2	188	0
P91	P91V3	713	0
P91	P91V4	958	0
P91	P91V5	1042	0
P91	P91V6	1224	0
P92	P92V1	343	26
P92	P92V2	371	8
P92	P92V3	483	10
P92	P92V4	504	9
P92	P92V5	560	5
P92	P92V6	672	12
P92	P92V7	784	29
P92	P92V8	812	37
P92	P92V9	861	10
P93	P93V1	740	6
P93	P93V2	964	0
P93	P93V3	1181	7
P93	P93V4	1531	8
P94	P94V1	-49	33
P94	P94V2	-33	0
P94	P94V3	-12	0
P94	P94V4	30	0
P94	P94V5	72	0
P94	P94V6	156	0
P94	P94V7	240	10
P96	P96V1	3	58
P96	P96V2	23	0
P96	P96V3	44	0
P96	P96V4	86	0
P96	P96V5	275	0
P96	P96V6	422	0
P96	P96V7	863	0
P96	P96V8	1052	4
P96	P96V9	1262	0
P96	P96V10	1451	0
P97	P97V1	85	0
P97	P97V2	106	0
P97	P97V3	134	0
P97	P97V4	176	0
P97	P97V5	190	0
P97	P97V6	218	0
P97	P97V7	246	6
P97	P97V8	323	8
P97	P97V9	449	24
P97	P97V10	491	15
P97	P97V11	519	0
P97	P97V12	540	0
P97	P97V13	673	9
P97	P97V14	708	21
P97	P97V15	750	15
P97	P97V16	785	34
P97	P97V17	855	49
P98	P98V1	733	0
P98	P98V2	978	4
P98	P98V3	1230	10
P98	P98V4	1398	14
P98	P98V5	1468	11
P98	P98V6	1588	7
P98	P98V7	1678	0
P98	P98V8	1713	10
P99	P99V1	367	0
P99	P99V2	577	0
P99	P99V3	745	0
P99	P99V4	886	0
P99	P99V5	969	0
P99	P99V6	998	0
P99	P99V7	1081	0
P99	P99V8	1193	0
P100	P100V1	-93	18
P100	P100V2	5	34
P100	P100V3	61	27
P101	P101V1	602	11
P102	P102V1	553	0
P102	P102V2	1008	0
P102	P102V3	1134	0
P102	P102V4	1295	0
P103	P103V1	59	0
P103	P103V2	101	0
P103	P103V3	199	18
P103	P103V4	234	15
P103	P103V5	269	7
P104	P104V1	686	7
P104	P104V2	840	13
P104	P104V3	938	25
P104	P104V4	966	8
P104	P104V5	987	8
P104	P104V6	1029	18
P104	P104V7	1071	11
P104	P104V8	1099	10
P104	P104V9	1120	12
P104	P104V10	1162	11
P104	P104V11	1190	12
P104	P104V12	1232	12
P105	P105V1	925	0
P105	P105V2	1002	0
P105	P105V3	1100	0
P105	P105V4	1128	0
P106	P106V1	399	8
P106	P106V2	476	8
P106	P106V3	699	27
P106	P106V4	891	7
P107	P107V1	288	16
P107	P107V2	477	6
P107	P107V3	743	12
P107	P107V4	764	7
P107	P107V5	785	8
P107	P107V6	806	9
P107	P107V7	827	7
P107	P107V8	848	7
P107	P107V9	890	6
P108	P108V1	287	7
P108	P108V2	483	0
P108	P108V3	532	0
P108	P108V4	560	0
P108	P108V5	685	8
P108	P108V6	728	0
P109	P109V1	391	0
P109	P109V2	622	0
P109	P109V3	846	6
P109	P109V4	881	0
P109	P109V5	909	8
P109	P109V6	1000	7
P109	P109V7	1063	0
P110	P110V1	-55	9
P110	P110V2	-39	0
P110	P110V3	-18	7
P110	P110V4	10	9
P110	P110V5	24	14
P110	P110V6	45	22
P110	P110V7	52	25
P110	P110V8	73	0
P110	P110V9	94	9
P110	P110V10	283	33
P111	P111V1	204	7
P111	P111V2	414	30
P111	P111V3	498	43
P113	P113V1	-91	0
P113	P113V2	-63	5
P113	P113V3	-42	0
P113	P113V4	7	0
P113	P113V5	98	0
P113	P113V6	126	6
P113	P113V7	245	0
P113	P113V8	287	0
P113	P113V9	441	0
P113	P113V10	462	0
P113	P113V11	497	0
P113	P113V12	609	0
P113	P113V13	651	0
P113	P113V14	693	0
P113	P113V15	903	5
P113	P113V16	966	9
P113	P113V17	1015	11
P113	P113V18	1036	8
P113	P113V19	1057	11
P114	P114V1	612	0
P114	P114V2	689	9
P114	P114V3	717	6
P114	P114V4	745	8
P114	P114V5	871	0
P114	P114V6	962	6
P114	P114V7	1060	11
P114	P114V8	1298	8
P115	P115V1	178	9
P115	P115V2	549	0
P115	P115V3	738	10
P116	P116V1	443	4
P116	P116V2	807	0
P116	P116V3	1052	0
P116	P116V4	1143	0
P117	P117V1	-137	0
P117	P117V2	164	0
P118	P118V1	839	27
P118	P118V2	965	25
P118	P118V3	1161	8
P119	P119V1	253	0
P119	P119V2	344	6
P119	P119V3	519	0
P122	P122V1	-70	9
P123	P123V1	345	13
P123	P123V2	415	37
P123	P123V3	513	9
P123	P123V4	667	16
P125	P125V1	379	19
P125	P125V2	428	0
P125	P125V3	743	19
P125	P125V4	862	0
P125	P125V5	967	10
P125	P125V6	1065	72
P125	P125V7	1142	58
P126	P126V1	269	0
P126	P126V2	493	7
P126	P126V3	521	0
P126	P126V4	605	6
P126	P126V5	738	11
P126	P126V6	759	0
P126	P126V7	787	0
P126	P126V8	829	0
P126	P126V9	913	0
P127	P127V1	-224	0
P127	P127V2	7	0
P127	P127V3	504	0
P128	P128V1	113	9
P128	P128V2	316	10
P128	P128V3	526	9
P130	P130V1	-95	0
P130	P130V2	290	0
P131	P131V1	-35	6
P131	P131V2	-14	0
P131	P131V3	28	0
P131	P131V4	196	6
P132	P132V1	643	0
P132	P132V2	1021	0
P134	P134V1	583	5
P134	P134V2	772	0
P134	P134V3	828	0
P135	P135V1	400	0
P135	P135V2	638	7
P135	P135V3	743	0
P135	P135V4	918	5
P137	P137V1	-63	36
P137	P137V2	-42	7
P137	P137V3	-21	7
P137	P137V4	84	23
P137	P137V5	133	52
P137	P137V6	154	12
P138	P138V1	113	0
P138	P138V2	211	0
P138	P138V3	253	0
P138	P138V4	295	0
P138	P138V5	316	0
P138	P138V6	428	0
P138	P138V7	498	0
P138	P138V8	540	0
P138	P138V9	624	0
P138	P138V10	729	0
P138	P138V11	876	0
P141	P141V1	-166	0
P141	P141V2	16	0
P141	P141V3	114	0
P144	P144V1	306	9
P144	P144V2	327	0
P144	P144V3	453	9
P144	P144V4	502	10
P144	P144V5	593	11
P144	P144V6	621	18
P144	P144V7	649	10
P144	P144V8	670	8
P145	P145V1	6	0
P145	P145V2	58	31
P145	P145V3	86	32
P145	P145V4	114	39
P146	P146V1	-15	0
P146	P146V2	216	0
P146	P146V3	384	5
P146	P146V4	671	7
P146	P146V5	755	8
P146	P146V6	783	6
P146	P146V7	818	0
P146	P146V8	839	0
P147	P147V1	264	11
P147	P147V2	432	0
P147	P147V3	558	0
P147	P147V4	691	10
P147	P147V5	733	0
P147	P147V6	880	44
P148	P148V1	-37	0
P148	P148V2	-16	0
P148	P148V3	26	0
P148	P148V4	47	8
P148	P148V5	278	0
P148	P148V6	369	0
P148	P148V7	453	4
P148	P148V8	481	0
P148	P148V9	502	6
P148	P148V10	593	7
P148	P148V11	614	2
P148	P148V12	698	0
P148	P148V13	747	0
P149	P149V1	83	0
P149	P149V2	384	9
P149	P149V3	643	26
P149	P149V4	678	15
P149	P149V5	706	5
P149	P149V6	860	39
P150	P150V1	253	0
P150	P150V2	344	8
P150	P150V3	393	0
P150	P150V4	414	0
P150	P150V5	456	0
P150	P150V6	540	0
P150	P150V7	582	0
P151	P151V1	36	0
P151	P151V2	190	5
P151	P151V3	281	0
P151	P151V4	400	0
P151	P151V5	498	0
P151	P151V6	610	0
P153	P153V1	1	0
P153	P153V2	246	0
P153	P153V3	526	0
P154	P154V1	-39	0
P154	P154V2	24	6
P154	P154V3	66	0
P154	P154V4	136	26
P154	P154V5	269	8
P154	P154V6	423	63
P154	P154V7	472	68
P154	P154V8	486	9
P154	P154V9	507	60
P154	P154V10	528	6
P154	P154V11	556	45
P156	P156V1	15	0
P156	P156V2	190	19
P156	P156V3	267	20
P156	P156V4	295	8
P156	P156V5	316	8
P156	P156V6	365	9
P157	P157V1	110	0
P157	P157V2	194	5
P157	P157V3	285	7
P157	P157V4	425	6
P157	P157V5	460	4
P158	P158V1	17	0
P158	P158V2	164	7
P158	P158V3	304	0
P158	P158V4	388	6
P158	P158V5	430	9
P158	P158V6	451	0
P159	P159V1	-9	0
P159	P159V2	159	8
P159	P159V3	234	0
P159	P159V4	243	24
P159	P159V5	327	31
P159	P159V6	362	27
P159	P159V7	397	15
P159	P159V8	416	21
P159	P159V9	432	0
P160	P160V1	338	0
P160	P160V2	401	0
P161	P161V1	5	0
P161	P161V2	96	11
P161	P161V3	132	0
P161	P161V4	180	4
P161	P161V5	264	0
P161	P161V6	327	6
P161	P161V7	404	4
P162	P162V1	112	0
P162	P162V2	175	0
P162	P162V3	224	8
P162	P162V4	245	5
P162	P162V5	266	0
P162	P162V6	343	0
P162	P162V7	385	0
P162	P162V8	406	0
P163	P163V1	7	0
P163	P163V2	91	0
P163	P163V3	168	0
P163	P163V4	273	0
P163	P163V5	343	0
P163	P163V6	357	6
P163	P163V7	406	18
P163	P163V8	411	12
P163	P163V9	427	18
P163	P163V10	490	9
P164	P164V1	69	0
P164	P164V2	153	0
P164	P164V3	300	0
P164	P164V4	489	6
P166	P166V1	-38	14
P166	P166V2	46	8
P166	P166V3	123	27
P166	P166V4	151	11
P166	P166V5	179	9
P166	P166V6	235	7
P167	P167V1	175	0
P167	P167V2	231	0
P167	P167V3	343	0
P169	P169V1	6	5
P169	P169V2	90	0
P169	P169V3	174	7
P169	P169V4	209	0
P169	P169V5	230	8
P169	P169V6	251	6
P169	P169V7	272	9
P169	P169V8	293	6
P169	P169V9	335	14
P171	P171V1	-23	0
P171	P171V2	54	0
P171	P171V3	173	22
P171	P171V4	257	7
P171	P171V5	285	0
P171	P171V6	327	0
P172	P172V1	-28	0
P172	P172V2	0	16
P172	P172V3	70	0
P172	P172V4	98	0
P173	P173V1	15	39
P173	P173V2	35	77
P173	P173V3	70	66
P175	P175V1	136	0
P175	P175V2	206	50
P175	P175V3	248	37
P175	P175V4	325	20
P176	P176V1	91	0
P176	P176V2	196	0
P180	P180V1	37	0
P180	P180V2	184	9
P184	P184V1	-22	10
P184	P184V2	76	8
P184	P184V3	90	4
P185	P185V1	-92	0
P185	P185V2	-71	7
P185	P185V3	-29	0
P185	P185V4	27	0
