# Supplementary material for: A large‐scale retrospective study in metastatic breast cancer patients using circulating tumour DNA and machine learning to predict treatment outcome and progression‐free survival
Source: Mol Oncol. 2025 Apr 15;19(12):3518–34. doi: 10.1002/1878-0261.70015 (PMC12688166; doi:10.1002/1878-0261.70015)
Supplement: Supplementary file 6 — Table S5. VAF for the NGTAS panel. [file MOL2-19-3518-s001.txt]

Public.ID	Day	VAF
P1	-21	0.003281729
P3	140	0.003112538
P4	-119	0
P4	-98	0
P4	1771	0.001403509
P4	1841	0
P4	1967	0.002293578
P4	2009	0
P4	2030	0
P4	2198	0
P4	2135	0.020392157
P4	28	0.211072437
P4	280	0.000829187
P4	2156	0.000135364
P4	2177	0
P6	66	0.052124093
P6	143	0.059663359
P8	1559	0.072866505
P8	1650	0.001533115
P8	1775	0.001683816
P8	3409	0.001447478
P8	3626	0.001337365
P13	17	0.026824888
P13	290	0.24612248
P13	332	0.285619626
P16	49	0.624166667
P16	109	0.286519962
P16	151	0.419811561
P19	-62	0.086018268
P19	-13	0.080993674
P20	-82	0.134071933
P20	2	0.039768953
P20	1232	0.09592197
P20	1252	0.024905064
P20	1294	0.028985507
P20	1472	0.069331218
P38	-68	0.549541002
P38	-47	0.000818673
P38	-26	0.030106739
P39	-130	0.000902792
P39	-82	0.001850117
P39	314	8.44e-05
P39	342	0.001626016
P39	363	0.014981273
P40	-1553	0.080534767
P40	-847	0.050944889
P40	-662	0.081037896
P40	-616	0.028830603
P40	-326	0.003263625
P40	-158	0.002301234
P40	-74	0.006510491
P57	7	0
P57	28	0.025615082
P57	91	0
P57	259	0
P63	423	0.060657208
P63	455	0.207286721
P63	472	0.254000056
P63	563	0.003033613
P63	584	0.070163398
P65	-78	0.680843203
P65	-57	0.00092081
P65	-36	0.00120896
P65	181	0.031283711
P65	580	0.500922703
P74	51	0.006432085
P74	61	0.117957474
P74	110	0.068250907
P74	180	0.164526988
P74	215	0.144900784
P74	320	8.84e-05
P74	411	0.000264445
P74	600	0.013650794
P74	726	0.001212289
P85	106	0.000607893
P94	-49	0.019410169
P94	-33	0.000459559
P94	-12	0.000529933
P94	30	0.000335745
P94	72	0.001202738
P94	156	0.00047267
P94	240	0.071264896
P103	59	0.083885435
P103	101	0.001470371
P103	199	0.326442513
P103	234	0.283410241
