# Supplementary material for: A large‐scale retrospective study in metastatic breast cancer patients using circulating tumour DNA and machine learning to predict treatment outcome and progression‐free survival
Source: Mol Oncol. 2025 Apr 15;19(12):3518–34. doi: 10.1002/1878-0261.70015 (PMC12688166; doi:10.1002/1878-0261.70015)
Supplement: Supplementary file 7 — Table S6. CA15‐3 scores for the patients. [file MOL2-19-3518-s005.txt]

Public.ID	Day	Units.CA
P2	609	26
P2	875	20
P2	777	17
P2	665	20
P2	553	23
P8	4550	7
P8	4508	4
P8	4487	6
P8	4459	6
P8	4529	6
P27	1088	38
P27	1121	42
P27	1037	42
P27	1212	39
P27	1093	42
P27	1183	40
P27	1011	36
P27	1156	43
P28	1617	213
P28	1449	75
P28	1869	523
P28	1337	40
P28	1533	105
P28	1589	147
P28	1393	46
P28	1645	184
P28	1757	670
P28	1505	88
P31	1007	44
P31	1041	38
P31	1070	52
P31	1078	55
P31	1098	67
P31	986	85
P40	892	3
P40	997	4
P40	1039	4
P40	976	3
P40	934	1
P40	1060	7
P40	955	2
P53	2170	80
P53	2275	155
P60	989	31
P60	1106	35
P60	1066	28
P60	1059	28
P60	1008	32
P60	1129	31
P60	807	23
P60	1081	37
P65	1833	46
P65	1959	87
P65	1896	57
P65	1812	51
P65	1777	54
P65	1854	52
P65	1875	64
P65	1938	76
P68	1309	11
P68	1050	13
P68	448	15
P68	1288	8
P68	1148	11
P71	1758	11
P71	1856	12
P71	1632	10
P71	1772	11
P78	1198	194
P78	645	130
P78	1016	156
P78	708	143
P78	1303	196
P79	1128	22
P79	1093	18
P79	1121	26
P79	1177	34
P79	1016	33
P79	1156	29
P79	1060	31
P79	1009	33
P81	1583	138
P81	1513	59
P81	1611	243
P81	1599	305
P81	1507	54
P81	1555	73
P81	1534	66
P81	1499	52
P82	1107	77
P82	1226	101
P82	1065	68
P82	1128	75
P82	1184	92
P82	1149	95
P82	1086	74
P91	1224	20
P91	1322	21
P92	756	58
P92	602	44
P92	728	48
P92	812	92
P96	632	5
P96	1368	4
P96	1262	3
P96	1535	3
P96	1388	6
P96	1451	3
P96	548	5
P96	128	9
P97	750	99
P97	673	39
P97	756	115
P97	821	183
P97	834	182
P97	855	357
P97	845	189
P97	785	276
P98	1230	581
P98	1685	996
P98	1559	993
P98	978	213
P98	1514	1196
P98	1398	971
P98	1820	485
P98	1500	1024
P98	1629	806
P98	1725	719
P98	852	158
P98	1104	304
P98	1587	881
P98	1678	1111
P98	1741	734
P98	1769	438
P98	1713	873
P99	941	14
P99	479	35
P99	213	19
P99	1165	9
P99	1123	9
P99	1053	11
P99	1319	9
P99	1193	9
P99	1333	11
P99	374	37
P99	423	41
P99	1081	8
P99	1347	9
P99	577	114
P99	150	24
P99	1221	8
P99	1305	9
P99	276	32
P104	1252	1300
P104	1274	997
P104	1225	1411
P104	1190	1438
P104	1261	1203
P104	1316	1185
P104	1162	1384
P104	1211	1488
P105	1128	68
P105	1163	65
P105	1002	64
P105	1100	77
P106	-20	284
P106	57	148
P106	690	421
P106	99	95
P106	812	283
P106	322	80
P106	770	459
P106	216	59
P106	-7	236
P106	421	85
P106	161	61
P106	-13	254
P106	476	109
P106	734	456
P106	840	293
P106	36	130
P106	344	90
P106	960	353
P106	756	424
P106	609	284
P106	350	104
P106	876	286
P106	78	105
P106	805	280
P106	889	246
P106	763	490
P106	777	512
P106	910	269
P106	854	263
P106	518	146
P106	399	97
P106	448	93
P106	952	316
P106	182	55
P106	826	322
P106	266	56
P106	294	79
P106	932	299
P107	909	53
P107	927	48
P107	890	65
P107	918	52
P107	848	52
P107	869	67
P107	743	31
P107	785	42
P107	827	41
P109	-379	23
P109	27	18
P109	1215	102
P109	195	18
P109	1000	28
P109	90	15
P109	1063	49
P109	1355	132
P109	1078	61
P109	1131	80
P109	909	24
P109	1159	90
P109	1187	84
P109	1243	88
P109	1103	64
P109	447	20
P109	1271	115
P109	1117	65
P109	769	23
P109	286	16
P113	630	88
P113	651	90
P113	399	45
P113	435	50
P113	805	115
P113	448	45
P113	294	28
P113	987	397
P113	924	174
P113	336	34
P113	588	75
P113	966	230
P113	1057	322
P113	873	197
P113	1015	427
P113	497	57
P113	476	56
P113	343	38
P113	546	61
P113	378	48
P113	245	31
P113	371	46
P113	518	66
P113	1036	384
P113	714	90
P113	693	81
P113	420	48
P113	609	72
P113	462	49
P113	567	62
P114	402	41
P114	199	61
P114	808	24
P114	493	41
P114	689	79
P114	871	21
P114	850	23
P114	311	30
P114	612	70
P114	787	25
P114	766	25
P114	1207	15
P114	962	15
P114	1102	15
P114	1361	16
P114	829	27
P114	717	82
P114	1298	14
P115	738	17
P115	-249	15
P115	549	16
P115	269	14
P115	178	14
P115	920	16
P115	17	13
P115	423	16
P116	1052	13
P116	1143	12
P116	1241	11
P116	247	15
P118	1084	144
P118	1117	129
P118	1224	66
P118	1280	31
P118	1322	42
P118	839	94
P118	1308	53
P118	965	108
P119	693	382
P119	-209	109
P119	820	595
P119	665	334
P119	637	281
P119	805	573
P119	567	246
P119	777	473
P119	544	292
P119	-426	1639
P119	553	245
P119	-377	972
P119	609	310
P119	15	73
P119	534	233
P119	623	315
P119	685	410
P119	721	381
P119	581	307
P119	832	693
P125	1149	2243
P125	1065	923
P125	1086	1115
P125	1142	2463
P126	-411	13
P126	871	12
P126	738	18
P126	997	15
P126	829	11
P126	1032	12
P126	-578	32
P126	1074	17
P126	605	12
P126	1053	15
P126	850	12
P126	746	20
P126	892	12
P126	1094	17
P126	913	12
P126	710	19
P126	493	28
P126	759	20
P126	787	15
P126	-633	116
P126	976	12
P134	583	19
P134	1101	15
P134	814	18
P134	1049	20
P134	401	21
P134	828	22
P134	919	17
P135	309	20
P135	638	18
P135	99	22
P135	218	20
P135	8	31
P135	827	20
P135	-27	39
P135	743	20
P135	190	22
P135	589	20
P135	-55	47
P135	512	19
P135	1016	21
P135	400	19
P135	533	21
P138	876	21
P144	229	18
P144	270	32
P144	670	137
P144	286	46
P144	313	93
P144	306	81
P144	263	28
P144	236	22
P146	-731	45
P146	769	22
P146	-759	51
P146	921	18
P146	895	16
P146	818	22
P146	-787	31
P146	440	8
P146	216	8
P146	839	18
P146	671	16
P146	356	7
P146	272	7
P146	958	13
P146	783	22
P146	-794	30
P146	867	20
P146	755	21
P147	663	136
P147	880	336
P147	733	113
P147	908	802
P147	874	273
P147	803	177
P148	481	184
P148	789	42
P148	852	42
P148	698	46
P148	565	113
P148	747	38
P148	488	177
P148	502	182
P148	-65	155
P148	460	242
P148	493	165
P148	453	192
P149	-176	21
P149	811	56
P149	-295	33
P149	6	13
P149	678	44
P149	748	54
P149	881	109
P149	944	126
P149	836	67
P149	83	16
P149	-323	43
P149	643	25
P149	706	44
P150	764	22
P150	540	16
P150	820	22
P150	708	14
P150	-76	13
P150	624	16
P150	456	18
P150	729	23
P150	792	16
P150	666	13
P150	645	14
P150	743	21
P151	757	88
P151	408	16
P151	727	76
P151	743	76
P151	610	30
P151	642	40
P151	498	16
P153	106	22
P153	610	25
P153	547	29
P153	567	33
P153	526	29
P153	-356	23
P153	666	32
P154	351	49
P154	507	131
P154	121	23
P154	486	266
P154	318	33
P154	-60	19
P154	602	90
P154	626	135
P154	472	362
P154	668	722
P154	528	93
P154	556	75
P156	436	105
P156	316	149
P156	-209	647
P156	295	207
P156	-6	232
P156	169	87
P156	267	235
P156	-55	345
P156	386	85
P156	43	137
P156	15	167
P156	428	80
P156	99	111
P156	-265	813
P156	141	94
P156	-286	320
P156	-167	436
P156	-391	332
P156	-104	391
P156	-125	391
P156	337	107
P156	85	106
P156	64	115
P156	-447	276
P156	365	80
P156	-188	523
P156	407	63
P156	463	146
P156	-146	482
P156	-83	374
P156	-34	271
P156	120	92
P156	-230	876
P156	-470	211
P156	-419	240
P157	194	46
P157	-359	68
P157	-184	13
P157	315	42
P157	-142	14
P157	-310	22
P157	-289	15
P157	-100	19
P157	152	41
P157	460	87
P157	-247	12
P157	-205	13
P157	26	22
P157	243	51
P157	68	32
P157	285	57
P157	-58	19
P157	425	70
P157	110	32
P157	-2	20
P158	577	10
P158	598	12
P158	472	9
P158	191	11
P158	304	9
P158	521	12
P158	430	9
P158	486	12
P158	507	12
P158	402	10
P158	451	9
P159	586	2028
P159	271	4000
P159	453	6581
P159	423	5420
P159	-51	8383
P159	12	5153
P159	159	2096
P159	481	5158
P159	402	6596
P159	243	4922
P159	-30	6534
P159	467	5475
P159	54	2433
P159	534	3974
P159	367	7277
P160	401	68
P160	-61	537
P160	-110	257
P160	429	73
P160	359	71
P160	79	102
P160	380	70
P160	541	65
P160	191	90
P160	338	79
P160	-82	409
P160	-54	670
P160	2	162
P160	520	69
P161	-93	41
P161	404	72
P161	117	81
P161	138	61
P161	159	46
P161	264	31
P161	327	27
P161	75	76
P161	180	43
P161	425	164
P161	222	37
P162	406	14
P162	385	12
P162	224	16
P162	343	17
P162	266	13
P162	245	15
P163	434	149
P163	385	79
P163	49	172
P163	427	126
P163	343	54
P163	189	83
P163	231	72
P163	406	101
P163	0	202
P163	273	53
P163	462	276
P163	490	471
P164	274	8
P164	-36	14
P164	489	7
P164	300	6
P164	-15	12
P164	67	11
P164	377	6
P166	-206	18
P166	179	17
P166	158	20
P166	270	22
P166	235	21
P166	-136	18
P166	305	20
P166	191	25
P166	123	19
P166	292	21
P166	-1058	20
P166	-969	16
P166	214	21
P166	283	21
P166	247	25
P167	-63	24
P167	112	32
P167	147	36
P167	175	35
P167	456	59
P167	287	33
P167	259	29
P167	201	34
P167	467	36
P167	399	39
P167	425	39
P167	371	32
P167	343	28
P167	84	37
P167	481	51
P169	314	36
P169	209	48
P169	424	31
P169	335	38
P169	188	49
P169	475	34
P169	510	32
P169	-85	78
P169	356	34
P169	293	42
P169	503	35
P171	348	7
P171	327	9
P171	460	12
P171	145	13
P171	285	15
P171	-71	8
P171	257	15
P171	173	13
P172	0	966
P172	-28	961
P172	21	418
P172	42	176
P173	49	45
P173	0	44
P175	339	68
P175	206	20
P175	136	13
P175	325	60
P175	402	56
P175	360	99
P175	423	44
P175	248	18
P175	381	64
P175	239	21
P176	434	166
P176	322	82
P176	196	48
P176	-80	252
P176	119	39
P180	34	1214
P180	-82	1108
P180	6	2639
P180	352	1334
P180	289	1363
P180	331	1678
P180	283	1659
P180	184	609
P180	51	700
P180	261	2076
P180	310	1560
P184	111	24
P184	160	26
P184	55	20
P184	13	9
P184	132	24
P184	209	23
P184	76	18
P184	188	21
P184	90	22
P184	-78	14
P184	153	25
P184	34	18
P185	27	32
P185	-57	30
P185	55	30
P185	-92	34
P185	-29	28
P185	139	20
P185	-1	35
P185	-71	25
