# Supplementary material for: A large‐scale retrospective study in metastatic breast cancer patients using circulating tumour DNA and machine learning to predict treatment outcome and progression‐free survival
Source: Mol Oncol. 2025 Apr 15;19(12):3518–34. doi: 10.1002/1878-0261.70015 (PMC12688166; doi:10.1002/1878-0261.70015)
Supplement: Supplementary file 8 — Table S7. Comparison of tumour fraction scores. [file MOL2-19-3518-s003.txt]

Public.ID	Day	ichorCNA	z.OR	t.Mad
P1	-21	5	1.09936896256043	0.00670670228266149
P3	7	8	1.29267533665048	0.0351057309373482
P3	140	13	1.43394517993507	0.0591720252549782
P4	-119	0	0.606263298042544	0.0079243807673628
P4	-98	0	0.80276348631427	0.00655012141816416
P4	28	0	0.760608422002292	0.00667338513841671
P4	196	0	1.10936273460314	0.0104219524040797
P4	238	8	0.803672799713202	0.00830082564351627
P4	280	6	0.813603704605616	0.00878771248178727
P4	476	0	0.827298678858131	0.0104338513841671
P4	1568	6	0.789151778832288	0.00748018455560952
P4	1631	4	1.98117125300043	0.0232332685769791
P4	1771	0	1.04331064162621	0.00839052938319573
P4	1841	0	0.975080104202809	0.00759723166585721
P4	1967	0	1.00462485864755	0.00699815444390481
P4	2009	0	0.901763640555528	0.00646532297231666
P4	2030	0	0.924343008310395	0.00524186498300146
P4	2051	0	0.888583206264536	0.00673210296260321
P4	2135	0	0.908366063828535	0.00836493443419136
P4	2156	0	1.03652858683385	0.0108206410879068
P4	2177	0	0.866665536684345	0.00604385624089364
P4	2198	0	0.830171838947037	0.00641733851384167
P5	-144	0	0.843384614472124	0.00913608547838757
P5	-84	2	1.14283660529888	0.0113062651772705
P5	38	8	1.18378570784089	0.0351512384652744
P5	101	10	2.38361199329611	0.0550706168042739
P6	-60	12	1.05998329279128	0.0329451675570665
P6	66	6	1.06166268154314	0.0130682370082564
P6	143	0	0.711734162736593	0.0083461389023798
P8	1454	0	0.611774332518519	0.00623812530354541
P8	1503	0	0.711868278164781	0.00664618746964546
P8	1559	2	1.13873083094457	0.00826974259349199
P8	1650	0	1.01746852531972	0.00928018455560952
P8	1775	0	0.774336361306305	0.00669067508499271
P8	3409	6	0.650703122364954	0.00654380767362798
P8	3626	0	0.813270075467832	0.00736255463817387
P9	-117	8	0.883436913556809	0.0248558037882467
P9	-54	11	1.15998393463194	0.0380918406993686
P9	-12	19	1.69563530293682	0.0509748421563866
P9	100	10	1.08881365589847	0.0381203496843128
P13	-81	0	0.616666482072179	0.00632277804759592
P13	-39	4	1.28466336705501	0.0103524040796503
P13	17	4	1.78938954989872	0.0252810101991258
P13	185	0	0.736957437060399	0.00706216610004857
P13	290	0	0.758483606129761	0.00745211267605634
P13	332	0	0.773560829322233	0.00665769791160758
P14	-46	18	1.6872758636236	0.0731368625546382
P14	-8	39	2.99184877758033	0.14940291403594
P14	111	32	2.6307668652343	0.119798251578436
P14	186	38	2.88920375706575	0.137518844099077
P15	-145	0	1.02813601897566	0.00689985429820301
P15	142	0	0.962098365094019	0.0069851869839728
P16	49	9	1.24844910103624	0.0522341913550267
P16	109	12	0.965890563786303	0.0228680913064594
P16	151	19	2.42196061125721	0.112192132102963
P17	-98	0	0.562598402998701	0.00542399222923749
P17	-56	0	0.763493953120958	0.00710335114133074
P17	53	0	0.528308983162028	0.00446066051481302
P17	172	0	0.765225113087983	0.00625619232637203
P17	574	26	0.782889822081738	0.0105752792617776
P17	595	10	1.2802711917655	0.016956192326372
P17	623	11	1.08143678157645	0.0150628946090335
P17	651	0	0.395505805819106	0.00396153472559495
P17	686	3	0.889371385947433	0.00722544924720738
P17	749	0	0.864086119207332	0.00775240407965032
P17	1301	8	1.41442394646878	0.0146854783875668
P17	1327	8	0.918384206935314	0.0144626517727052
P17	1365	13	0.916774224526253	0.00973258863525983
P17	1390	6	0.850691786917374	0.0182911607576493
P17	1491	35	2.76717519342872	0.145435696940262
P17	1519	37	3.085396098528	0.162554298203011
P17	1568	11	0.82292998809189	0.0134508499271491
P17	1652	0	0.84614896275453	0.00742365225837785
P17	1736	8	1.05358635328006	0.0319603205439534
P17	1778	8	1.04556557990961	0.0315679941719281
P17	1890	0	0.714298478424858	0.0068834871296746
P17	1911	0	0.889046103692534	0.0107657600777076
P18	-75	0	0.882562189241618	0.0071356483729966
P18	-33	4	0.809210535277405	0.00953987372510928
P18	13	12	1.08134132466199	0.0249017969888295
P18	72	10	0.98499198693739	0.0404988343856241
P18	153	9	0.938924110152473	0.0173190383681399
P18	205	6	2.18682142781585	0.0428671685284119
P19	-62	0	1.04778180055292	0.00921199611461875
P19	-13	0	0.802261709083835	0.00988542982030112
P19	8	5	0.853535819501278	0.00744910150558524
P19	57	0	0.838823348530601	0.00761432734337057
P19	141	0	0.582033777049683	0.005852161243322
P20	-82	0	0.644315353281014	0.00511393880524526
P20	2	0	0.733719354739185	0.00412841185041282
P20	1210	22	2.55442220575066	0.131045313258864
P20	1232	0	0.797093094805402	0.00953045167557067
P20	1252	0	0.762427554050463	0.00853812530354541
P20	1294	0	0.782703265171723	0.00846983972802331
P20	1472	0	0.770817641299459	0.00763220009713453
P21	-21	0	0.780759301916339	0.00660815930063138
P21	105	0	0.762561436810455	0.00820233122875182
P22	28	0	0.598370998962305	0.00592651772705197
P22	91	0	1.10759849178008	0.00848601262748907
P22	160	2	1.29535267527628	0.0109578921806702
P22	280	0	0.889466544033965	0.00752180670228266
P22	413	0	0.752437704806507	0.00592535211267606
P22	455	0	0.862602893058056	0.00737435648372997
P23	-80	6	0.837869703345799	0.0169127731908694
P23	7	5	0.814081438496337	0.0201583292860612
P24	-19	13	0.907520647730855	0.0269725109276348
P24	23	23	1.28286445049675	0.0508200097134531
P29	-114	0	1.00071106587743	0.00781942690626518
P32	-56	0	0.765160338645428	0.00800879067508499
P32	-28	0	0.851034886881032	0.00825303545410393
P32	35	0	0.75516895045153	0.00768324429334628
P33	-355	7	0.783909824063973	0.00622593491986401
P33	-263	11	1.69366771030326	0.0800668771248179
P33	-222	0	0.8722250574982	0.00840985915492958
P33	-180	0	0.860453981054932	0.00767343370568237
P33	107	9	0.98602976961976	0.0217618746964546
P33	135	20	2.53529100175938	0.132342787761049
P33	156	8	0.812324362548211	0.0120004856726566
P33	205	13	1.46056349178194	0.0704966002914036
P33	240	20	2.58712811468569	0.138488149587178
P33	254	13	1.60925306065444	0.078426663428849
P34	-38	14	1.33688853599606	0.0608794560466246
P34	-18	0	0.722837998232205	0.00864307916464303
P34	10	0	0.723720420904794	0.0092326372025255
P34	52	8	0.759800350644179	0.0106516270033997
P34	227	28	2.31761036821161	0.12310582807188
P34	248	0	0.70137635573721	0.00910699368625546
P34	269	2	1.0398225624576	0.00866036911121904
P34	318	0	0.706384168158038	0.00980490529383196
P35	-72	10	0.983201213824481	0.0323675570665372
P35	-50	8	1.11927939747117	0.0251999028654687
P35	-29	8	1.09348135695971	0.0160149587178242
P35	13	10	0.71619109673179	0.0112758135016999
P35	122	9	1.27744676859526	0.0346092763477416
P35	160	0	0.655847370177833	0.00712248664400194
P35	202	0	0.555001963999384	0.00670947061680427
P35	860	0	0.815702602396936	0.00762977173385138
P35	937	0	0.956006299863286	0.0110049538610976
P35	969	6	0.851582804647693	0.0095895094706168
P35	991	0	0.848727904972131	0.0083512384652744
P35	1012	0	0.930231688134875	0.00917644487615347
P35	1054	0	0.893772067964382	0.00779519184069937
P37	-91	0	0.676677181659631	0.00604011656143759
P37	-70	0	1.14347400156756	0.0082121903836814
P37	-49	0	0.837571111717146	0.00604065080135988
P37	0	0	0.806967813372386	0.00502933462846042
P37	553	52	3.71102979007349	0.188210684798446
P38	-68	33	4.15679951594755	0.21415857212239
P38	-47	4	0.689166653164276	0.0113679941719281
P38	-26	8	0.660839628865981	0.0160129188926663
P39	-130	50	3.77508185170198	0.191424866440019
P39	-82	0	0.559349662859304	0.00702447790189412
P39	-33	8	0.8073220436351	0.00653297717338514
P39	314	0	1.14118357623852	0.0101496357455075
P39	342	6	0.854973705449139	0.00530937348227295
P39	363	5	0.853058774035866	0.00814147644487615
P40	-1553	0	0.790631488668281	0.00692676056338028
P40	-847	0	0.884929153065921	0.0113098591549296
P40	-662	0	0.902380222904397	0.00923457989315202
P40	-616	0	0.762981234340648	0.00770043710539097
P40	-326	0	1.107040105062	0.00893943661971831
P40	-158	6	1.33441264472297	0.0140449732880039
P40	-74	8	0.92133616998428	0.0113757649344342
P41	-84	0	0.815921153661455	0.00779072365225838
P41	-35	10	0.763564453460237	0.00835531811559009
P41	7	0	0.708890416652935	0.00719072365225838
P41	43	0	0.707974361877579	0.0053195240407965
P41	84	0	0.917887127006183	0.00844060223409422
P41	105	8	0.775588398503535	0.00785492957746479
P42	-84	23	1.96140212506682	0.0871442933462846
P42	-63	1	1.110924569007	0.00892107819329772
P42	-42	1	0.753791830533719	0.00588844099077222
P42	0	1	0.790314565790995	0.00605730937348227
P42	175	12	1.54835282183837	0.0487604176784847
P42	203	0	0.871227533467017	0.0106672656629432
P42	224	5	0.877363779607403	0.00743156872268091
P42	350	14	0.99611194348743	0.0296977659057795
P42	392	19	1.74640173900072	0.0836644487615347
P42	413	26	2.14538429891434	0.108691015055852
P42	469	29	2.4283016562034	0.126047061680427
P42	512	45	3.3246655431158	0.177449198640117
P42	532	29	2.32293662501635	0.120539728023312
P42	553	27	2.28516169215871	0.117489315201554
P42	672	48	3.95765944065211	0.212389606605148
P42	693	53	4.17354170259026	0.224655609519184
P43	-115	14	1.23585725415043	0.0474558037882467
P43	-84	13	1.00822588719345	0.0328372025254978
P43	-56	10	0.822591985341161	0.00703152015541525
P43	-35	0	0.660691116133824	0.00568737251092764
P43	7	0	0.614301063905235	0.0058442933462846
P43	819	12	0.922552005801221	0.0372625546381739
P43	869	10	0.857550588713791	0.0292527926177756
P43	889	6	0.624152521846837	0.0106021855269548
P43	903	0	0.716252268540747	0.00644929577464789
P43	935	8	0.758541516232734	0.0156242836328315
P43	952	12	0.664664510774875	0.01521355026712
P43	973	10	0.66840319396417	0.0136684312773191
P43	1022	11	0.722269245692969	0.0217496357455075
P43	1246	10	0.717227302734944	0.0190912578921807
P44	-54	7	1.07457853824429	0.0307130160271977
P44	-33	0	1.09840046490276	0.00794847013113162
P44	-12	0	0.8011147311654	0.00617285089849442
P44	30	5	0.801877482900348	0.00810985915492958
P44	828	2	1.08925208378359	0.0107032540067994
P44	1018	0	0.827015522170766	0.0095973773676542
P44	1206	5	1.04059588688072	0.0201635259834871
P44	1248	5	1.13279395348784	0.0188184069936863
P45	-51	0	0.698424792931016	0.012700291403594
P45	-34	0	0.74287407086456	0.00650577950461389
P45	-6	0	0.792711689469978	0.0066300145701797
P45	36	0	0.840760144003905	0.00595560951918407
P45	685	11	0.714969350704372	0.00858149587178242
P45	706	0	0.66827584896208	0.00595925206410879
P45	727	0	0.847823276146506	0.00663817387081107
P45	769	0	0.636699183512027	0.00680174842156387
P45	925	7	0.82400143850887	0.024651578436134
P45	946	15	1.70467149717919	0.0778966488586693
P45	974	11	1.12659583250304	0.0429126274890724
P45	995	23	2.41426247775503	0.116152355512385
P46	-50	17	1.10003707116911	0.0421815444390481
P46	-29	11	1.48363792959426	0.0687332200097135
P46	-8	10	1.26551903235122	0.0554760077707625
P46	6	9	1.24252630353499	0.0549991743564837
P46	34	6	0.79597887303352	0.0140349684312773
P46	69	2	0.706162089892032	0.00931325886352598
P47	-68	11	1.21539492572054	0.0509037882467217
P47	-47	7	0.876220393834263	0.0270915978630403
P47	-26	8	0.683026341221875	0.0115746478873239
P47	30	6	0.771890679721151	0.00936843127731909
P47	723	17	1.66959902234529	0.0793985429820301
P47	779	22	2.01094197889733	0.102771053909665
P47	863	21	1.96169795297851	0.098887178241865
P47	884	60	4.39191441810125	0.234552889752307
P47	905	7	1.08060297900804	0.0301317629917436
P47	926	2	1.08720666705588	0.0133488101019913
P47	989	0	0.814987700847342	0.00907071393880524
P47	1010	2	0.853225107167063	0.00992185526954833
P48	-36	6	0.99506683550556	0.00915031568722681
P48	-15	5	0.794273043092966	0.00799558037882467
P48	6	3	0.814379187773449	0.00807989315201554
P48	34	0	0.768629084723345	0.00651427877610491
P48	55	0	0.802113747617219	0.00677124817872754
P48	122	8	1.17454002895158	0.0137849927149102
P48	139	5	1.1622061058924	0.010013113161729
P48	160	1	1.09418253882392	0.00779708596406022
P48	209	5	1.09385380845885	0.00862151529868869
P48	411	3	1.17952920282993	0.0147305002428363
P48	447	2	1.24784387360364	0.0116554638173871
P50	-73	17	1.78974617237677	0.0688123360854784
P50	-52	6	1.00261259050657	0.0128614375910636
P50	11	0	0.873712088986888	0.00719708596406022
P50	361	45	5.17072905927638	0.275754638173871
P50	407	19	2.65083688368122	0.1170644973288
P50	445	26	3.35360162500566	0.166364594463332
P50	550	45	5.0877912366865	0.271894609033511
P50	571	39	4.37725786170052	0.234451141330743
P51	-159	50	2.93808937506267	0.128291549295775
P51	-139	12	0.874951551500068	0.014916998542982
P51	-118	2	0.955081357131054	0.0113121418164157
P51	-76	6	0.710072488171341	0.00793953375424964
P51	575	47	2.49647384680881	0.132703399708596
P51	603	22	1.36729436087883	0.0626481787275376
P51	743	21	1.21542076874145	0.0564247693054881
P52	-63	0	0.625917198248843	0.00631170471102477
P52	-42	7	0.629943870069372	0.00841918406993686
P52	-21	0	0.607273211758205	0.00449446333171442
P52	21	6	0.708997100898361	0.00605245264691598
P52	106	5	0.764729833275053	0.0087425934919864
P52	126	5	0.893187240371489	0.00975337542496357
P52	147	8	0.7079965306751	0.00830922778047596
P52	217	0	0.904463039815128	0.00979718309859155
P52	434	6	0.711726333364303	0.0111886838271005
P52	462	6	0.631162861720155	0.00762884895580379
P52	504	10	0.894332381972357	0.019473336571151
P52	553	0	0.727610080940577	0.00645342399222924
P53	-55	0	0.592717721042621	0.00711228751821273
P53	-35	7	0.577434343869642	0.00696231180184556
P53	-14	7	0.53351872379386	0.0073277804759592
P53	28	10	0.536786255264276	0.00822564351627004
P53	530	0	0.558057298862957	0.00555050995628946
P53	652	4	0.520004277931903	0.00670165128703254
P53	848	0	0.458954884135481	0.00569800874210782
P53	869	6	0.660418967828964	0.00931699854298203
P53	896	0	0.627662041946425	0.00650461389023798
P53	924	7	0.694973799476376	0.0100773676542011
P53	987	0	0.61724087193927	0.0054504613890238
P53	1148	1	0.783141520545815	0.00982860611947547
P56	-56	33	2.34689631224885	0.122904953861098
P56	-35	0	0.744745971863894	0.00900150558523555
P56	-14	6	0.762071865733511	0.00771413307430792
P56	35	5	0.611012402943855	0.00528037882467217
P56	182	17	2.0103396652848	0.0981911121903837
P56	203	0	0.665584314870883	0.00658538125303545
P56	231	8	0.871462000483199	0.0266621661000486
P56	273	13	1.4824245095041	0.0734669256920835
P56	322	13	1.25474054414835	0.0581195240407965
P56	357	8	0.739545137818054	0.0173847984458475
P56	376	7	0.818939355657347	0.0297362311801846
P57	7	5	0.610666621361557	0.0071482272948033
P57	28	6	0.762713924593093	0.0134202525497814
P57	49	5	0.99514205067054	0.00952530354541039
P57	91	2	0.889234233152933	0.00822413793103448
P58	-36	17	1.95051189553463	0.107678096163186
P58	-15	10	0.776666010042623	0.0242538610976202
P59	-96	0	0.562854739328102	0.00669222923749393
P59	-75	6	0.740383424603683	0.00664079650315687
P59	-54	0	0.613609736622494	0.00703822243807674
P59	-12	2	0.782419833162999	0.00675546381738708
P61	-79	13	1.33621252305593	0.0655647887323944
P61	-58	0	0.702156760996816	0.00907799902865469
P61	-37	0	0.617173185078121	0.00475614375910636
P61	5	0	0.558678668094658	0.00681296745993201
P61	278	0	0.615970996881748	0.00643438562408936
P61	446	0	0.58919732082229	0.00622753763963089
P61	467	0	0.609817317915476	0.00835939776590578
P61	509	0	0.63951011064789	0.00898834385624089
P61	544	0	0.726131503811496	0.00894536182612919
P61	565	0	0.701497531524398	0.0064722195240408
P61	621	0	0.601147613039231	0.00675143273433706
P61	656	9	0.87255617367526	0.0303002428363283
P61	678	0	0.672045347409175	0.00721918406993686
P61	699	0	0.679844228734715	0.00604511898980088
P61	744	0	0.702619397049144	0.00636236036911122
P61	873	0	0.725155086079676	0.00732860611947547
P62	-175	6	1.11089366466299	0.0189726566294318
P62	-154	0	0.853586778012106	0.00870111704711025
P62	-140	0	0.741731565444609	0.00871670713938805
P62	175	0	0.802746312659162	0.00711189898008742
P62	288	1	1.22772459704875	0.010047693054881
P62	298	8	0.752222349371498	0.0128168042739194
P62	322	0	0.987073866612581	0.0114135016998543
P62	343	0	0.722931697507652	0.00602933462846042
P62	399	0	0.517750582326275	0.00574570179698883
P63	-55	7	0.911018862635923	0.0233083050024284
P63	-39	10	0.799410323762237	0.0112461874696455
P63	-18	7	0.794510307110976	0.0128380767362797
P63	24	6	0.608661086239331	0.0117918892666343
P63	178	4	0.968582910541084	0.0101358426420593
P63	219	14	1.38524209504422	0.0458536668285576
P63	240	15	2.10844533838849	0.102109956289461
P63	261	0	0.711811009942316	0.00761918406993686
P63	317	0	0.976308109319808	0.0127689655172414
P63	423	11	1.34406060208688	0.0579551238465274
P63	455	10	1.1303101087906	0.0448000971345313
P63	472	6	0.71555078649999	0.0147703739679456
P63	535	0	0.731802538679184	0.0061169014084507
P63	563	9	0.762682956609406	0.0095256920835357
P63	584	7	0.663823213410411	0.00926872268091306
P63	626	8	0.810093359422387	0.0156018455560952
P64	-42	4	0.958226027731806	0.012469159786304
P64	-21	9	0.764897153570106	0.00720990772219524
P65	-78	47	2.29397903765595	0.10711355026712
P65	-57	0	1.04898745872801	0.00978625546381739
P65	-36	0	0.667960455763802	0.00676056338028169
P65	6	0	0.76739840643359	0.00605667799902866
P65	181	0	0.719263139023051	0.00743186012627489
P65	580	11	1.44441252448023	0.0495620689655172
P66	-104	9	0.655142244833073	0.0173681398737251
P66	-91	8	1.01658330994253	0.00645259834871297
P66	-49	0	0.519318784620531	0.00544720738222438
P66	-7	0	0.921411876529395	0.00685220981058766
P66	33	0	0.363994026173331	0.00434463331714424
P66	91	0	0.552033442044641	0.00779660029140359
P66	211	0	0.383883068498201	0.00430859640602234
P66	707	0	0.825828925857315	0.00678848955803788
P67	-79	8	0.856450365662921	0.0217960660514813
P67	-51	0	0.886244068298922	0.00925366682855755
P67	33	0	1.01639847373403	0.00780660514813016
P67	138	5	0.818089226534919	0.00860296260320544
P67	306	0	0.930210499905119	0.00763283147158815
P67	488	9	1.28835727288991	0.0432229237493929
P67	579	51	2.70555247929625	0.121616949975716
P67	622	10	1.44616486746267	0.0569587178241865
P67	635	0	0.970160859904063	0.00852195240407965
P67	677	8	1.04632470968372	0.0108796503156872
P67	726	5	1.00986086585804	0.0107928120446819
P67	901	44	3.76566605505092	0.195454249635746
P71	-13	4	0.869667631067458	0.00765546381738708
P71	139	0	0.65842364266054	0.00820296260320544
P71	330	0	1.00687505440281	0.00867445361826129
P71	526	4	0.885436356276751	0.00804511898980087
P71	736	0	0.743005391137092	0.008869596891695
P72	-8	24	1.32770844290169	0.0468495871782419
P72	24	60	2.49685716481575	0.107995386109762
P73	-75	13	1.68086698419984	0.0790009227780476
P73	-47	7	0.942724142105536	0.011843079164643
P73	-19	0	0.689740888602061	0.00957620203982516
P73	9	0	0.663790720949995	0.00913598834385624
P73	51	9	1.22388619500293	0.0478707625060709
P73	135	0	0.625246607972993	0.00696129188926663
P73	191	0	0.546427697959298	0.00630101991257892
P73	303	14	1.34775887214595	0.0583072365225838
P73	352	11	1.33774856316343	0.055382127246236
P73	373	12	1.4452053151857	0.0652501699854298
P73	394	20	1.86418982493651	0.0881711510441962
P73	436	5	0.862311151110134	0.0218471102476931
P74	51	15	0.82906928158334	0.00947547353084021
P74	61	18	0.990589944161206	0.0226535211267606
P74	110	9	0.893109826274602	0.0147757649344342
P74	180	20	0.989238872117689	0.0209203011170471
P74	215	13	0.846999738590046	0.0170396794560466
P74	243	0	0.688997312728533	0.00486070908207868
P74	320	0	0.701517438227778	0.00492938319572608
P74	411	0	0.726023676054105	0.00510713938805245
P74	600	0	0.957746831479407	0.0077169014084507
P74	726	0	0.787437777849321	0.00782564351627003
P75	13	30	2.73071393945233	0.132375327829043
P75	34	12	1.51464264411392	0.0563196697425935
P75	55	10	1.20984837018958	0.0437344827586207
P75	97	7	1.11311328979376	0.0289012141816416
P75	118	8	1.24394357358045	0.0369738222438077
P75	160	16	1.8136581460121	0.077660514813016
P75	209	9	1.17345155565657	0.0436017484215639
P75	237	10	1.11903786214519	0.0235765905779505
P75	258	17	1.00530796170981	0.0116096648858669
P75	279	0	1.18139557916154	0.0128819329771734
P75	300	0	1.06854819210296	0.00805920349684313
P75	342	0	0.825092851663658	0.00605060709082079
P75	426	8	1.03517952251694	0.0210990772219524
P75	580	22	2.16036240531511	0.0931930063137445
P75	762	71	3.13989855218243	0.153489218067023
P76	-81	4	1.09801839092641	0.00831631860126275
P76	185	0	0.946794724717277	0.00826036911121904
P76	654	0	0.850952281422259	0.00479290917921321
P81	-50	13	0.893345071106009	0.0226926177756192
P81	-34	9	0.862417522676825	0.0173805730937348
P81	-13	9	0.839254145962905	0.0150713938805245
P81	22	5	0.763816926335986	0.0104125789218067
P85	-83	0	0.692297955369434	0.00713666828557552
P85	106	0	0.896154238378944	0.00803137445361826
P85	316	0	0.647636695397215	0.00624507042253521
P85	477	0	0.799324562607511	0.00795342399222924
P87	-81	0	0.756641277631776	0.00593739679456047
P87	-28	6	0.742331111704585	0.0072812530354541
P87	-11	0	0.747535443577283	0.00568324429334628
P87	80	0	0.776324861415039	0.00930597377367654
P87	276	0	0.755839056397894	0.00544249635745508
P87	486	0	0.915536219447676	0.00603652258377853
P88	-44	28	1.50011085680897	0.0496853812530355
P88	-2	6	0.839494614690197	0.00735983487129675
P88	19	0	0.657977186592133	0.00603705682370083
P88	47	0	0.632874849401954	0.00526542010684798
P88	68	8	0.604282958278698	0.0116071393880525
P91	-169	0	0.784421585433904	0.00705900922778048
P91	188	0	0.666687197687282	0.00716741136474017
P94	-49	33	1.4617749195789	0.056295823215153
P94	-33	0	0.795311432350906	0.00621325886352598
P94	-12	0	0.631714314499334	0.00606328314715882
P94	30	0	0.727318390308894	0.00713161728994658
P94	72	0	0.779321499878458	0.00717804759592035
P94	156	0	0.885536913392618	0.00600441962117533
P94	240	10	1.06087859306222	0.033800291403594
P96	3	58	2.23477549620878	0.090108353569694
P96	23	0	0.77922911229667	0.00807853326857698
P96	44	0	1.07816094460818	0.00864167071393881
P96	86	0	0.542850621111215	0.00615259834871297
P96	275	0	1.03711014804136	0.0112859154929577
P96	422	0	0.70351351390385	0.00692797474502186
P103	59	0	0.918906757554261	0.011973482272948
P103	101	0	0.784245811304847	0.00441019912578922
P103	199	18	2.09325122024899	0.0746278290432249
P103	234	15	2.12578236722145	0.0946159300631374
P103	269	7	1.19419717536668	0.0229190869354055
P110	-55	9	0.888574574723929	0.0176730451675571
P110	-39	0	0.891049921540338	0.0134878096163186
P110	-18	7	0.846260777259564	0.0152403593977659
P110	10	9	0.853625664242098	0.0131152501214182
P110	24	14	1.61607702212851	0.0685735794074794
P110	45	22	2.2238088754574	0.104384458474988
P110	52	25	1.75865195216276	0.0834035939776591
P110	73	0	1.02827150092061	0.0109229723166586
P110	94	9	0.788137413242574	0.0141081107333657
P113	-91	0	1.0132847090333	0.00900388538125304
P113	-63	5	0.990124452140152	0.0106467217095678
P113	-42	0	0.97447539724999	0.00865395823215153
P113	7	0	1.01163029091604	0.00985842642059252
P113	98	0	0.804369464458102	0.00646542010684798
P113	126	6	1.01228193247289	0.0087047110247693
